# Supplementary material for: Tris(hy­droxy­meth­yl)methanaminium trifluoro­acetate
Source: Acta Crystallogr Sect E Struct Rep Online. 2011 Dec 10;68(Pt 1):o60. doi: 10.1107/S1600536811052226 (PMC3254416; doi:10.1107/S1600536811052226)
Supplement: Supplementary file 2 [file e-68-00o60-Isup2.hkl]

# 
# h,k,l, Fc-squared, Fo-squared, sigma(Fo-squared) and status flag 
# 
data_I
_shelx_title ' I         P 21/c       R = 0.06' 
_shelx_refln_list_code          4 
_shelx_F_calc_maximum      141.21 
_exptl_crystal_F_000       488.00 
_reflns_d_resolution_high  0.7702 
 
loop_ 
 _symmetry_equiv_pos_as_xyz 
 'x, y, z' 
 '-x, y+1/2, -z+1/2' 
 '-x, -y, -z' 
 'x, -y-1/2, z-1/2' 
 
_cell_length_a     8.5137 
_cell_length_b     6.1210 
_cell_length_c    18.2830 
_cell_angle_alpha  90.000 
_cell_angle_beta   99.340 
_cell_angle_gamma  90.000 
 
_shelx_F_squared_multiplier     1.000 
 
loop_ 
 _refln_index_h 
 _refln_index_k 
 _refln_index_l 
 _refln_F_squared_calc 
 _refln_F_squared_meas 
 _refln_F_squared_sigma 
 _refln_observed_status 
   2   0   0     5694.31     3873.55    514.60 o 
   3   0   0       22.96       12.43      1.54 o 
   4   0   0      702.52      580.68     85.03 o 
   5   0   0     1182.54     1195.20     27.10 o 
   6   0   0       20.62       43.65      2.39 o 
   7   0   0      364.46      364.77     14.01 o 
   8   0   0      197.76      170.17      6.53 o 
   9   0   0       40.67       50.26      3.77 o 
  10   0   0      261.90      209.97     13.08 o 
   1   1   0      282.21      328.70      3.08 o 
   2   1   0      987.83     1073.91     11.93 o 
   3   1   0     1178.91     1290.96     16.68 o 
   4   1   0       60.84       41.28      1.31 o 
   5   1   0       96.58      107.94      2.28 o 
   6   1   0      611.57      622.48     10.97 o 
   7   1   0      454.99      495.39      9.89 o 
   8   1   0        2.46        2.18      0.92 o 
   9   1   0        2.00        6.51      1.48 o 
  10   1   0        0.24        1.81      1.86 o 
   0   2   0      645.50      691.33     11.04 o 
   1   2   0     1915.23     1866.87     18.98 o 
   2   2   0       50.75       47.74      2.26 o 
   3   2   0     1229.59     1282.41     18.31 o 
   4   2   0     2046.74     2020.10     29.73 o 
   5   2   0        7.01        7.02      0.61 o 
   6   2   0      164.72      120.52      3.05 o 
   7   2   0        0.82        3.44      1.28 o 
   8   2   0       29.25       36.01      4.13 o 
   9   2   0       61.13       55.08      4.38 o 
  10   2   0       24.83       37.11     10.43 o 
   1   3   0      271.65      291.63      4.31 o 
   2   3   0       73.44       67.04      2.21 o 
   3   3   0       96.37      109.54      2.71 o 
   4   3   0      481.22      431.67      8.27 o 
   5   3   0       46.53       65.04      1.99 o 
   6   3   0      104.78       94.15      4.43 o 
   7   3   0       14.40       29.15      2.98 o 
   8   3   0        8.75        9.67      2.33 o 
   9   3   0       51.66       52.68      5.28 o 
  10   3   0       50.50       49.38      7.82 o 
   0   4   0      153.21      147.26      6.59 o 
   1   4   0       86.87       66.83      2.23 o 
   2   4   0      285.99      274.83      7.75 o 
   3   4   0      203.88      203.99      5.23 o 
   4   4   0       69.14       58.13      3.21 o 
   5   4   0       72.68       53.47      3.72 o 
   6   4   0        0.71        7.39      2.07 o 
   7   4   0       10.44       13.23      2.47 o 
   8   4   0        5.08        6.11      3.14 o 
   9   4   0       22.46       21.99      3.72 o 
   1   5   0      152.84      162.17      4.02 o 
   2   5   0       94.40       90.51      3.67 o 
   3   5   0       75.86       81.44      3.37 o 
   4   5   0      804.86      821.16     25.93 o 
   5   5   0        1.67        1.10      1.60 o 
   6   5   0       16.25       25.36      3.40 o 
   7   5   0       34.42       48.50      4.50 o 
   8   5   0       22.05       28.14      4.01 o 
   0   6   0      760.02      774.37     42.09 o 
   1   6   0        4.00        7.68      2.18 o 
   2   6   0      168.06      155.95      5.79 o 
   3   6   0       55.46       48.23      3.69 o 
   4   6   0       25.23       29.41      3.66 o 
   5   6   0        2.16        3.43      2.25 o 
   6   6   0       15.33       21.03      4.21 o 
   7   6   0        2.13        9.83      3.88 o 
   1   7   0        4.02        4.43      2.04 o 
   2   7   0        2.85        5.80      2.06 o 
   3   7   0       11.32       14.69      3.11 o 
   4   7   0       61.50       68.17      6.02 o 
   5   7   0       39.11       44.89      6.53 o 
 -10   1   1        9.29       12.21      2.63 o 
  -9   1   1       23.08       20.30      2.02 o 
  -8   1   1        6.29       15.05      1.58 o 
  -7   1   1        9.48       15.93      1.40 o 
  -6   1   1      388.63      389.71      7.38 o 
  -5   1   1       36.78       45.53      1.61 o 
  -4   1   1     1418.68     1623.29     27.08 o 
  -3   1   1     4049.60     3835.10     42.80 o 
  -2   1   1      492.39      465.34      4.72 o 
  -1   1   1       12.51        7.10      0.73 o 
   0   1   1      367.90      426.16      5.63 o 
   1   1   1      987.71     1072.03     12.60 o 
   2   1   1     1273.72     1197.10      9.41 o 
   3   1   1        0.05        0.59      0.57 o 
   4   1   1      526.40      499.08      6.82 o 
   5   1   1       19.14        8.56      0.72 o 
   6   1   1      745.99      756.50     14.41 o 
   7   1   1      411.41      390.78      7.91 o 
   8   1   1       80.89       85.74      3.47 o 
   9   1   1       10.47       10.20      3.89 o 
  10   1   1      121.65      113.24      9.83 o 
 -10   2   1       43.80       41.18      5.04 o 
  -9   2   1       23.45       23.81      3.99 o 
  -8   2   1       31.03       23.65      4.40 o 
  -7   2   1       10.21       18.94      1.37 o 
  -6   2   1      314.27      319.02      5.79 o 
  -5   2   1      115.48       72.82      1.66 o 
  -4   2   1      808.86      989.59     14.28 o 
  -3   2   1     2408.13     2611.38     39.26 o 
  -2   2   1     1287.06     1280.76     17.87 o 
  -1   2   1        3.92        6.55      0.38 o 
   0   2   1      797.90      812.52     12.32 o 
   1   2   1      593.95      572.38      9.70 o 
   2   2   1     1245.31     1246.93     15.88 o 
   3   2   1       53.01       42.72      1.30 o 
   4   2   1       30.36       15.47      1.13 o 
   5   2   1      215.74      281.32      4.34 o 
   6   2   1      110.97      114.65      3.00 o 
   7   2   1      164.29      162.16      4.75 o 
   8   2   1       23.13       23.73      3.64 o 
   9   2   1        2.61        1.71      1.71 o 
  10   2   1       20.96       19.95      3.19 o 
 -10   3   1        1.98        1.80      2.16 o 
  -9   3   1      121.72      129.35      7.78 o 
  -8   3   1        0.74        2.45      1.95 o 
  -7   3   1       65.54       58.64      4.02 o 
  -6   3   1       15.56       14.53      1.40 o 
  -5   3   1       11.84       11.11      1.04 o 
  -4   3   1        7.85       16.13      1.54 o 
  -3   3   1      277.96      281.04      5.88 o 
  -2   3   1       83.42       88.58      3.30 o 
  -1   3   1      217.57      211.13      5.71 o 
   0   3   1      866.39      849.36     19.88 o 
   1   3   1      461.87      499.57      8.62 o 
   2   3   1      208.78      200.53      4.08 o 
   3   3   1       33.45       40.51      1.67 o 
   4   3   1        0.83        1.58      0.47 o 
   5   3   1       10.00       20.08      2.64 o 
   6   3   1        2.72        8.56      1.91 o 
   7   3   1       13.32       15.35      2.22 o 
   8   3   1        5.62        2.73      1.86 o 
   9   3   1       62.22       72.03      7.10 o 
  10   3   1       19.84       25.84      5.25 o 
  -9   4   1        0.77       -2.23      2.42 o 
  -8   4   1       57.53       70.38      5.17 o 
  -7   4   1      121.94       91.97      5.31 o 
  -6   4   1       17.08       19.74      2.60 o 
  -5   4   1       30.02       22.31      2.68 o 
  -4   4   1      517.16      450.51     10.60 o 
  -3   4   1       79.16       97.03      3.10 o 
  -2   4   1       86.49       86.19      1.72 o 
  -1   4   1        0.89        2.36      0.72 o 
   0   4   1       17.34       19.37      1.39 o 
   1   4   1       20.87       16.23      2.22 o 
   2   4   1      190.18      194.35      4.91 o 
   3   4   1        2.05        1.61      1.08 o 
   4   4   1      146.54      149.58      6.13 o 
   5   4   1        0.33        1.76      1.53 o 
   6   4   1       12.85       19.14      2.80 o 
   7   4   1       10.49       22.75      2.83 o 
   8   4   1       26.15       20.05      2.95 o 
   9   4   1        7.57        7.85      3.21 o 
  -8   5   1       11.56        5.57      2.93 o 
  -7   5   1       38.24       35.02      4.19 o 
  -6   5   1       38.60       30.92      3.66 o 
  -5   5   1       50.34       55.99      4.40 o 
  -4   5   1        2.18        4.14      1.22 o 
  -3   5   1       17.42       18.94      1.77 o 
  -2   5   1       11.62       17.96      2.31 o 
  -1   5   1       17.02       19.91      1.26 o 
   0   5   1       62.49       58.35      2.88 o 
   1   5   1       29.62       30.49      1.45 o 
   2   5   1      347.93      333.06      8.79 o 
   3   5   1       54.23       56.82      2.84 o 
   4   5   1      188.88      175.29      7.85 o 
   5   5   1       30.70       28.83      3.30 o 
   6   5   1        0.56       10.10      3.22 o 
   7   5   1        3.87        8.92      3.66 o 
   8   5   1        7.75       10.63      3.08 o 
  -7   6   1       53.34       60.71      6.81 o 
  -6   6   1       17.21       14.00      3.48 o 
  -5   6   1       38.87       37.09      3.97 o 
  -4   6   1       16.72       21.88      3.09 o 
  -3   6   1        0.79       -0.75      1.08 o 
  -2   6   1        0.11        0.36      1.07 o 
  -1   6   1        3.25        6.95      2.53 o 
   0   6   1      267.32      258.98      6.69 o 
   1   6   1      114.20      111.59      4.67 o 
   2   6   1      139.37      127.42      5.06 o 
   3   6   1        6.35       11.27      2.75 o 
   4   6   1       69.65       71.60      5.33 o 
   5   6   1       46.68       35.84      4.30 o 
   6   6   1       25.61       38.42      4.38 o 
   7   6   1        7.12        3.05      2.92 o 
  -5   7   1        0.90       -0.02      2.26 o 
  -4   7   1        7.91        6.12      2.66 o 
  -3   7   1       79.41       72.08      5.69 o 
  -2   7   1       29.22       31.55      3.02 o 
  -1   7   1       12.50       14.79      3.89 o 
   0   7   1        2.00        1.03      2.37 o 
   1   7   1        4.97        9.56      3.19 o 
   2   7   1       24.26       24.82      3.46 o 
   3   7   1        6.77        6.23      2.40 o 
   4   7   1        7.35        9.95      3.06 o 
   5   7   1        6.77        4.23      3.23 o 
 -11   0   2       18.50       25.12      8.66 o 
 -10   0   2      146.12      173.06     12.62 o 
  -9   0   2       45.50       36.61      5.61 o 
  -8   0   2      389.93      409.31     13.23 o 
  -7   0   2        0.03        1.13      0.98 o 
  -6   0   2     1407.67     1662.45     40.36 o 
  -5   0   2      821.68      744.10     21.01 o 
  -4   0   2      316.43      267.54      5.83 o 
  -3   0   2      892.33      682.80     11.22 o 
  -2   0   2      714.16      701.27     11.87 o 
   1   0   2     1011.22      931.87      9.48 o 
   2   0   2    10089.03     9661.71    132.65 o 
   3   0   2     1909.63     1856.56     81.08 o 
   4   0   2      105.79      116.31      9.55 o 
   5   0   2      244.42      192.57      6.98 o 
   6   0   2       21.46       22.00      2.55 o 
   7   0   2     1730.38     1658.57     57.59 o 
   8   0   2       19.80       23.69      5.84 o 
   9   0   2        0.75        3.37      2.63 o 
  10   0   2        0.16        0.59      2.07 o 
 -10   1   2        6.92        9.50      3.06 o 
  -9   1   2       15.14       12.45      2.06 o 
  -8   1   2        0.02        5.22      2.49 o 
  -7   1   2      738.37      605.05     30.34 o 
  -6   1   2        0.20        0.06      0.59 o 
  -5   1   2       95.49       89.78      3.50 o 
  -4   1   2      636.22      634.89      8.75 o 
  -3   1   2      556.68      510.44      6.16 o 
  -2   1   2     1382.74     1455.86     15.62 o 
  -1   1   2     2981.69     2762.36     23.81 o 
   0   1   2     4008.81     3892.61     37.08 o 
   1   1   2    14170.03    13302.35    178.95 o 
   2   1   2      286.98      287.77      3.85 o 
   3   1   2     2887.30     2774.11     29.22 o 
   4   1   2      383.19      503.29      6.71 o 
   5   1   2      466.83      483.11      7.57 o 
   6   1   2       13.44       12.76      1.23 o 
   7   1   2        9.77       18.33      1.28 o 
   8   1   2       20.50       17.36      1.77 o 
   9   1   2        1.85        3.82      1.74 o 
  10   1   2       10.24       19.66      4.88 o 
 -10   2   2        1.57        5.88      2.83 o 
  -9   2   2        6.09       12.80      2.40 o 
  -8   2   2       61.59       53.48      2.63 o 
  -7   2   2        5.35       15.27      2.13 o 
  -6   2   2        0.19        8.58      1.27 o 
  -5   2   2      191.03      210.26      4.77 o 
  -4   2   2      148.99      179.10      6.03 o 
  -3   2   2       61.88       71.07      1.28 o 
  -2   2   2      411.86      513.24      9.63 o 
  -1   2   2      185.97      190.06      2.78 o 
   0   2   2      585.47      627.56      9.70 o 
   1   2   2     1326.83     1373.70     14.67 o 
   2   2   2     2386.90     2393.62     22.95 o 
   3   2   2     1453.38     1445.52     20.74 o 
   4   2   2       78.51       93.98      2.96 o 
   5   2   2       19.51       15.05      1.45 o 
   6   2   2       92.13      135.47      3.80 o 
   7   2   2       80.33       94.48      3.42 o 
   8   2   2      120.93      137.59      6.70 o 
   9   2   2        2.76        1.68      1.71 o 
  10   2   2        1.69       -0.24      1.69 o 
 -10   3   2       20.91       24.37      3.89 o 
  -9   3   2       38.24       46.25      4.59 o 
  -8   3   2        4.24        5.57      1.85 o 
  -7   3   2      236.24      221.69      8.47 o 
  -6   3   2       24.94       32.79      1.75 o 
  -5   3   2      370.33      316.05      7.14 o 
  -4   3   2      232.57      221.56      5.09 o 
  -3   3   2     1402.98     1391.14     45.22 o 
  -2   3   2     1139.59     1154.74     15.04 o 
  -1   3   2     3653.82     3781.00     52.05 o 
   0   3   2      469.11      484.73     11.25 o 
   1   3   2       13.33       12.15      0.78 o 
   2   3   2       82.08       87.43      3.08 o 
   3   3   2     1166.81     1223.55     21.53 o 
   4   3   2        6.14       11.07      1.69 o 
   5   3   2       48.20       32.48      2.65 o 
   6   3   2       51.26       65.69      4.06 o 
   7   3   2       30.38       21.55      3.23 o 
   8   3   2        0.18        1.67      1.62 o 
   9   3   2        2.08        3.46      2.45 o 
  -9   4   2        5.03        4.42      2.73 o 
  -8   4   2        1.07        5.17      2.28 o 
  -7   4   2        0.00       -0.31      1.52 o 
  -6   4   2      160.57      202.50      7.90 o 
  -5   4   2        4.98       20.23      3.72 o 
  -4   4   2       88.78      109.02      3.62 o 
  -3   4   2      459.80      484.67     11.05 o 
  -2   4   2       28.21       29.11      1.15 o 
  -1   4   2      969.26      952.75     18.05 o 
   0   4   2      612.21      618.45     12.04 o 
   1   4   2       28.00       24.48      2.68 o 
   2   4   2      358.13      363.39      7.78 o 
   3   4   2        5.76        8.40      2.58 o 
   4   4   2       22.18       17.32      2.29 o 
   5   4   2      514.38      562.67     17.48 o 
   6   4   2       53.37       68.28      4.62 o 
   7   4   2        1.97        6.30      3.37 o 
   8   4   2        0.34       -0.92      2.81 o 
   9   4   2       16.69       27.28      6.88 o 
  -8   5   2        1.02        1.39      2.52 o 
  -7   5   2       20.93       27.23      4.75 o 
  -6   5   2       73.65       79.39      5.70 o 
  -5   5   2        3.53        2.02      1.53 o 
  -4   5   2        1.44        3.52      1.12 o 
  -3   5   2       92.58       87.39      3.79 o 
  -2   5   2     1902.06     1795.75     40.76 o 
  -1   5   2       55.24       54.41      2.03 o 
   0   5   2      256.52      225.49      7.17 o 
   1   5   2      553.35      541.21     10.59 o 
   2   5   2       32.43       43.01      2.31 o 
   3   5   2      738.33      688.37     16.11 o 
   4   5   2       59.65       48.44      3.98 o 
   5   5   2        0.12       -0.46      2.11 o 
   6   5   2       16.81       23.29      4.45 o 
   7   5   2        0.36       -1.34      1.89 o 
   8   5   2      118.76      121.80      8.32 o 
  -7   6   2       24.58       31.34      5.26 o 
  -6   6   2       39.95       49.04      6.05 o 
  -5   6   2       23.40       25.85      3.68 o 
  -4   6   2        5.93        8.95      2.48 o 
  -3   6   2       22.63       21.99      2.35 o 
  -2   6   2       95.28       89.21      4.21 o 
  -1   6   2        5.65        9.60      1.58 o 
   0   6   2       20.22       28.36      2.30 o 
   1   6   2      274.20      259.76      8.08 o 
   2   6   2       41.48       37.98      2.59 o 
   3   6   2       29.98       34.97      3.58 o 
   4   6   2      134.04      124.30      7.33 o 
   5   6   2       32.13       33.38      4.18 o 
   6   6   2        0.06       -1.74      2.15 o 
  -5   7   2       13.28       20.68      3.82 o 
  -4   7   2       41.55       32.87      5.48 o 
  -3   7   2       28.83       29.80      3.80 o 
  -2   7   2       19.22       18.82      2.50 o 
  -1   7   2       36.08       37.04      3.74 o 
   0   7   2        0.40       -0.73      1.61 o 
   1   7   2        6.76        4.59      1.90 o 
   2   7   2        4.36        5.80      2.27 o 
   3   7   2       46.30       53.41      5.21 o 
   4   7   2        0.02        2.53      2.96 o 
 -10   1   3       47.57       39.43      3.83 o 
  -9   1   3      252.49      264.87      7.46 o 
  -8   1   3       78.02       68.05      2.69 o 
  -7   1   3      211.04      199.44      6.21 o 
  -6   1   3       30.08       28.73      1.58 o 
  -5   1   3      180.31      179.84      5.68 o 
  -4   1   3     1219.85     1063.15     14.54 o 
  -3   1   3      243.27      264.93     14.39 o 
  -2   1   3     2287.69     2315.17     24.22 o 
  -1   1   3        0.07        1.50      0.44 o 
   0   1   3        0.22        4.67      0.98 o 
   1   1   3       80.13      101.99      1.79 o 
   2   1   3     2964.59     3126.29     40.26 o 
   3   1   3       81.89       67.97      1.36 o 
   4   1   3      292.92      302.38      4.26 o 
   5   1   3       31.89       42.62      1.52 o 
   6   1   3      148.86      133.33      4.24 o 
   7   1   3      151.46      144.30      4.80 o 
   8   1   3        5.55        5.12      1.45 o 
   9   1   3       70.87       67.46      3.77 o 
  10   1   3       50.10       55.34      5.79 o 
 -10   2   3       19.78       22.48      3.46 o 
  -9   2   3        0.99        1.40      1.68 o 
  -8   2   3       72.83       79.42      3.46 o 
  -7   2   3        0.87        1.12      0.68 o 
  -6   2   3        0.40        0.43      0.54 o 
  -5   2   3      329.19      273.55      5.70 o 
  -4   2   3      104.24      115.06      2.16 o 
  -3   2   3      494.54      466.16      6.12 o 
  -2   2   3        2.46        5.10      0.56 o 
  -1   2   3     5967.87     6159.43     80.94 o 
   0   2   3      631.51      575.10      6.97 o 
   1   2   3      177.75      176.08      2.90 o 
   2   2   3      343.29      332.11      6.00 o 
   3   2   3        4.97        3.28      0.66 o 
   4   2   3      889.07      865.08     22.22 o 
   5   2   3      513.33      502.76     10.07 o 
   6   2   3        0.00        0.51      0.87 o 
   7   2   3      107.53       78.85      3.32 o 
   8   2   3       29.53       29.52      3.17 o 
   9   2   3        0.16       -1.65      1.67 o 
  10   2   3       10.99        7.71      3.13 o 
 -10   3   3        5.37        8.38      3.44 o 
  -9   3   3        6.82        4.90      2.31 o 
  -8   3   3       55.48       50.20      3.93 o 
  -7   3   3       60.30       47.89      4.41 o 
  -6   3   3        1.33       -0.04      1.16 o 
  -5   3   3      755.06      776.19     16.41 o 
  -4   3   3        6.55       22.42      1.31 o 
  -3   3   3       23.64       39.21      1.73 o 
  -2   3   3      225.58      213.16      3.55 o 
  -1   3   3      634.64      609.97      9.08 o 
   0   3   3      142.39      187.09      3.22 o 
   1   3   3      149.53      151.26      2.64 o 
   2   3   3       11.42       15.42      0.86 o 
   3   3   3       17.58       14.72      2.25 o 
   4   3   3      181.03      189.25      6.33 o 
   5   3   3       86.35       73.39      3.83 o 
   6   3   3        0.39       -0.03      1.65 o 
   7   3   3       71.88       65.05      4.52 o 
   8   3   3        0.05        2.99      2.94 o 
   9   3   3       28.98       28.19      3.82 o 
  -9   4   3        3.80        5.04      2.49 o 
  -8   4   3      135.03      129.94      7.49 o 
  -7   4   3        0.34        2.07      2.51 o 
  -6   4   3       34.54       41.17      2.24 o 
  -5   4   3      654.97      652.58     18.93 o 
  -4   4   3       82.76       57.89      2.53 o 
  -3   4   3      264.05      253.07      6.54 o 
  -2   4   3       33.30       36.22      1.42 o 
  -1   4   3      153.70      170.39      3.63 o 
   0   4   3      156.44      155.75      7.01 o 
   1   4   3       40.24       38.22      1.34 o 
   2   4   3      759.48      785.98     13.30 o 
   3   4   3      501.95      497.17     10.00 o 
   4   4   3      225.14      223.36      8.12 o 
   5   4   3      311.46      304.38     11.26 o 
   6   4   3      394.54      343.50     12.96 o 
   7   4   3       17.36       13.17      4.15 o 
   8   4   3       38.73       45.56      4.27 o 
   9   4   3       26.95       33.37      4.30 o 
  -8   5   3       35.81       46.61      5.98 o 
  -7   5   3      162.44      185.95      9.74 o 
  -6   5   3        1.16        3.02      1.84 o 
  -5   5   3        0.09       -0.10      0.88 o 
  -4   5   3       27.54       26.67      3.23 o 
  -3   5   3       52.00       35.34      2.45 o 
  -2   5   3       59.05       65.83      3.29 o 
  -1   5   3        9.71       15.59      1.57 o 
   0   5   3        4.20        4.52      1.29 o 
   1   5   3      201.11      195.90      4.64 o 
   2   5   3        7.84       10.48      1.27 o 
   3   5   3      163.76      159.02      7.03 o 
   4   5   3        4.10        3.08      2.05 o 
   5   5   3        0.00        2.38      2.08 o 
   6   5   3        1.35        3.77      2.14 o 
   7   5   3        7.30        9.26      3.98 o 
   8   5   3       16.60       31.04      4.55 o 
  -7   6   3        1.25       -0.13      2.15 o 
  -6   6   3        0.02       -2.21      2.21 o 
  -5   6   3       67.01       70.50      6.32 o 
  -4   6   3        0.22        1.54      1.56 o 
  -3   6   3      102.17       92.41      4.42 o 
  -2   6   3       81.48       72.26      3.81 o 
  -1   6   3       47.01       54.21      3.22 o 
   0   6   3      194.01      170.37      5.77 o 
   1   6   3       20.28       20.31      1.97 o 
   2   6   3      159.90      137.14      5.17 o 
   3   6   3       62.79       66.76      4.96 o 
   4   6   3       62.80       59.96      5.15 o 
   5   6   3        6.67        7.37      2.61 o 
   6   6   3        6.32       13.54      4.03 o 
  -5   7   3       33.24       35.83      4.77 o 
  -4   7   3        0.45       -0.40      1.94 o 
  -3   7   3      106.07      105.48      6.82 o 
  -2   7   3        1.51        1.58      1.44 o 
  -1   7   3        0.28       -1.78      1.78 o 
   0   7   3       19.76       24.23      3.18 o 
   1   7   3        5.47       12.22      3.29 o 
   2   7   3        0.02       -0.82      1.90 o 
   3   7   3        1.19       -0.17      1.82 o 
   4   7   3        8.89       18.05      4.65 o 
 -11   0   4       34.00       23.14      7.03 o 
 -10   0   4        6.79       10.81      3.60 o 
  -9   0   4       91.92      102.81      5.65 o 
  -8   0   4       95.22       99.80      5.29 o 
  -7   0   4        2.20       11.61      1.66 o 
  -6   0   4      229.29      168.48      5.44 o 
  -5   0   4      112.34      103.36      3.44 o 
  -4   0   4      341.60      462.56     15.14 o 
  -3   0   4     1934.47     2074.08     34.60 o 
  -2   0   4        1.24        5.04      0.68 o 
  -1   0   4    19939.12    22066.15    407.94 o 
   0   0   4        9.87        7.05      0.89 o 
   1   0   4     4101.25     4009.19     74.42 o 
   2   0   4     4018.01     4144.30     74.29 o 
   3   0   4      398.12      446.44     13.51 o 
   4   0   4     4597.62     4329.21    155.95 o 
   5   0   4       53.31       20.95      3.10 o 
   6   0   4       54.68       53.29      2.47 o 
   7   0   4       26.78       32.59      2.30 o 
   8   0   4        4.43        8.52      2.36 o 
   9   0   4        7.25       14.39      3.47 o 
  10   0   4        0.02        8.03      6.21 o 
 -10   1   4       19.76       17.35      2.95 o 
  -9   1   4       12.58       22.19      1.90 o 
  -8   1   4      118.68      109.96      3.72 o 
  -7   1   4      525.43      562.93     11.76 o 
  -6   1   4       42.12       66.60      2.69 o 
  -5   1   4        4.85        1.98      0.78 o 
  -4   1   4      501.20      484.42      9.18 o 
  -3   1   4     1296.46     1268.65     17.61 o 
  -2   1   4      424.34      388.18      6.98 o 
  -1   1   4      428.38      470.13      5.96 o 
   0   1   4      112.84      143.93      1.84 o 
   1   1   4       13.95       24.16      0.56 o 
   2   1   4       12.01        5.68      0.22 o 
   3   1   4        0.32       -0.01      0.25 o 
   4   1   4        3.54        9.92      1.16 o 
   5   1   4      414.09      391.86      6.31 o 
   6   1   4        2.43        6.04      0.84 o 
   7   1   4        1.76        0.45      1.16 o 
   8   1   4        9.95       15.15      2.52 o 
   9   1   4       12.94       18.20      2.39 o 
  10   1   4        5.94        8.37      3.36 o 
 -10   2   4      155.08      153.29      8.28 o 
  -9   2   4       75.97       62.43      4.40 o 
  -8   2   4      413.76      383.86     25.47 o 
  -7   2   4       20.03       14.69      1.19 o 
  -6   2   4        3.86       -0.54      0.56 o 
  -5   2   4      110.21      147.36      3.87 o 
  -4   2   4      226.98      241.48      4.53 o 
  -3   2   4      203.46      210.19      4.41 o 
  -2   2   4      943.53      878.63     15.61 o 
  -1   2   4        4.18       18.48      1.02 o 
   0   2   4    10295.23    10306.76    130.46 o 
   1   2   4     4859.81     4956.40     59.32 o 
   2   2   4     2131.69     2174.59     32.38 o 
   3   2   4      181.32      190.15      3.75 o 
   4   2   4       20.35       10.88      1.31 o 
   5   2   4      109.27      110.48      3.27 o 
   6   2   4        8.23       14.24      1.48 o 
   7   2   4       10.69       17.54      1.56 o 
   8   2   4        0.05        4.04      3.49 o 
   9   2   4        1.64        3.59      1.96 o 
  10   2   4       10.00       19.11      4.32 o 
 -10   3   4       46.33       47.78      7.60 o 
  -9   3   4       25.56       28.70      3.28 o 
  -8   3   4        0.09        5.51      2.79 o 
  -7   3   4        8.71       21.02      4.83 o 
  -6   3   4       17.79       17.85      1.53 o 
  -5   3   4      258.01      313.34      7.58 o 
  -4   3   4       74.37       68.31      2.44 o 
  -3   3   4       41.19       37.94      1.15 o 
  -2   3   4        2.25        2.76      0.73 o 
  -1   3   4        0.15        1.25      0.62 o 
   0   3   4       95.13      114.79      2.33 o 
   1   3   4     1183.66     1151.85     30.21 o 
   2   3   4      786.09      766.74     10.15 o 
   3   3   4      100.38      108.51      2.80 o 
   4   3   4      129.19      146.96      5.58 o 
   5   3   4      261.91      273.18      9.05 o 
   6   3   4      830.25      876.57     25.87 o 
   7   3   4      144.98      169.05      7.59 o 
   8   3   4       11.00       12.65      2.50 o 
   9   3   4        6.32       10.30      2.71 o 
  -9   4   4       14.96       21.68      3.22 o 
  -8   4   4        0.00        1.80      1.77 o 
  -7   4   4       14.43       17.88      4.02 o 
  -6   4   4       42.79       45.10      2.73 o 
  -5   4   4       44.24       54.62      4.47 o 
  -4   4   4       19.14       18.23      2.23 o 
  -3   4   4       76.55       61.43      2.68 o 
  -2   4   4        5.76        8.23      1.02 o 
  -1   4   4        3.05        9.01      0.95 o 
   0   4   4      287.77      329.60      6.29 o 
   1   4   4      161.57      163.78      3.59 o 
   2   4   4        6.44       14.55      1.82 o 
   3   4   4      125.32      124.18      6.94 o 
   4   4   4       27.64       31.91      2.87 o 
   5   4   4        1.24        1.14      1.63 o 
   6   4   4       56.23       52.13      4.23 o 
   7   4   4       47.90       42.65      4.01 o 
   8   4   4        5.99        6.25      2.40 o 
  -8   5   4        4.09        7.22      3.62 o 
  -7   5   4        6.47        8.02      2.58 o 
  -6   5   4       49.47       46.15      4.08 o 
  -5   5   4       97.18      113.66      4.49 o 
  -4   5   4       22.77       27.87      2.31 o 
  -3   5   4       37.03       39.29      2.51 o 
  -2   5   4      294.64      288.65      8.28 o 
  -1   5   4       12.89       11.39      1.65 o 
   0   5   4      154.90      152.24      4.11 o 
   1   5   4        2.72        3.61      0.89 o 
   2   5   4       95.27       93.67      4.39 o 
   3   5   4       29.62       29.93      2.94 o 
   4   5   4      137.07      127.30      6.85 o 
   5   5   4      435.53      414.50     15.63 o 
   6   5   4       35.45       32.54      3.67 o 
   7   5   4        0.01        0.48      1.95 o 
  -7   6   4        7.80       10.89      4.86 o 
  -6   6   4        1.95        1.13      1.85 o 
  -5   6   4        0.91        4.62      2.22 o 
  -4   6   4       29.00       24.05      3.66 o 
  -3   6   4       25.38       22.57      2.34 o 
  -2   6   4      117.16      106.14      4.63 o 
  -1   6   4      408.96      386.91     11.38 o 
   0   6   4      227.62      202.69      6.35 o 
   1   6   4      169.08      164.80      6.00 o 
   2   6   4       22.78       26.59      2.90 o 
   3   6   4       14.44       18.17      3.00 o 
   4   6   4        0.13        2.21      2.04 o 
   5   6   4       11.79       11.39      3.07 o 
   6   6   4       12.86       23.82      4.16 o 
  -5   7   4        1.11        1.55      2.57 o 
  -4   7   4        5.66        6.77      5.34 o 
  -3   7   4       67.15       70.38      5.68 o 
  -2   7   4       58.46       51.93      3.64 o 
  -1   7   4        0.10        4.45      2.13 o 
   0   7   4       18.85       19.14      3.41 o 
   1   7   4       70.87       71.25      7.03 o 
   2   7   4       39.52       49.59      4.89 o 
   3   7   4        0.50        0.80      1.95 o 
   4   7   4       63.98       69.70      6.49 o 
 -10   1   5        7.53        6.20      2.13 o 
  -9   1   5       37.30       41.09      3.66 o 
  -8   1   5      285.62      265.58      6.96 o 
  -7   1   5      242.85      274.75      6.24 o 
  -6   1   5       81.28       75.61      2.22 o 
  -5   1   5       31.20       31.50      1.40 o 
  -4   1   5      267.46      238.87     12.12 o 
  -3   1   5      269.98      291.05      4.50 o 
  -2   1   5     4988.51     5145.47     55.71 o 
  -1   1   5      120.17       99.67      1.76 o 
   0   1   5     6977.85     6999.45     78.25 o 
   1   1   5      530.89      527.97      6.10 o 
   2   1   5     3134.10     3347.71     36.75 o 
   3   1   5       66.84       67.28      2.04 o 
   4   1   5     1082.31     1097.70     15.43 o 
   5   1   5       13.25        7.51      1.04 o 
   6   1   5       44.35       36.61      2.06 o 
   7   1   5       20.59       17.04      1.69 o 
   8   1   5       41.40       42.80      2.65 o 
   9   1   5      136.82      140.22      9.28 o 
  10   1   5      100.93      114.01      9.30 o 
 -10   2   5        1.72        1.39      1.90 o 
  -9   2   5       25.63       26.74      2.51 o 
  -8   2   5       21.57       31.57      2.55 o 
  -7   2   5       37.80       33.39      2.15 o 
  -6   2   5      125.15      126.95      3.08 o 
  -5   2   5      301.69      384.55      7.58 o 
  -4   2   5      194.56      190.64      3.65 o 
  -3   2   5      105.37       96.37      2.65 o 
  -2   2   5        0.09        3.44      1.31 o 
  -1   2   5     1687.65     1863.97     24.69 o 
   0   2   5      220.52      223.03      3.70 o 
   1   2   5      868.46      871.93     12.61 o 
   2   2   5      167.29      157.91      3.24 o 
   3   2   5        7.31        5.39      0.77 o 
   4   2   5       67.86       75.70      2.39 o 
   5   2   5       85.41       77.86      2.93 o 
   6   2   5      407.00      351.13      8.93 o 
   7   2   5       23.54       27.26      2.14 o 
   8   2   5       37.93       33.91      3.32 o 
   9   2   5        0.00        2.33      1.91 o 
 -10   3   5       54.83       51.45      7.62 o 
  -9   3   5        2.35        4.06      1.91 o 
  -8   3   5       14.40       11.37      1.74 o 
  -7   3   5        6.22       13.98      2.72 o 
  -6   3   5        1.51        3.73      1.05 o 
  -5   3   5      529.33      528.08     11.96 o 
  -4   3   5      398.50      463.94      8.34 o 
  -3   3   5      129.22      181.87      3.98 o 
  -2   3   5      538.28      525.57      9.45 o 
  -1   3   5      825.16      856.13     15.11 o 
   0   3   5      274.51      247.59      4.35 o 
   1   3   5        2.90        2.01      0.77 o 
   2   3   5      164.53      136.45      3.04 o 
   3   3   5      185.02      165.05      3.80 o 
   4   3   5       50.44       45.49      3.21 o 
   5   3   5       56.87       60.87      3.80 o 
   6   3   5        1.85        2.74      1.66 o 
   7   3   5       52.13       37.14      3.59 o 
   8   3   5       25.89       22.21      3.20 o 
   9   3   5       12.30       13.88      3.91 o 
  -9   4   5       16.24       16.09      3.98 o 
  -8   4   5       20.73       25.93      3.61 o 
  -7   4   5       12.97       13.58      2.40 o 
  -6   4   5        4.10        6.24      1.88 o 
  -5   4   5      344.33      303.09      8.25 o 
  -4   4   5      537.88      592.82     14.00 o 
  -3   4   5      111.27      105.64      2.73 o 
  -2   4   5      485.11      511.33     10.08 o 
  -1   4   5      239.28      209.86      6.60 o 
   0   4   5      126.29      139.91      3.29 o 
   1   4   5        5.47        4.58      1.95 o 
   2   4   5     1150.77     1115.15     30.42 o 
   3   4   5       10.82        7.96      1.73 o 
   4   4   5       17.84       21.57      2.61 o 
   5   4   5       58.74       49.04      3.61 o 
   6   4   5       10.38       17.28      2.67 o 
   7   4   5        3.58        8.01      2.50 o 
   8   4   5       13.63       14.20      3.27 o 
  -8   5   5        0.12       -3.43      3.76 o 
  -7   5   5       74.48       62.61      6.16 o 
  -6   5   5       26.60       36.24      3.79 o 
  -5   5   5        5.09        1.66      1.21 o 
  -4   5   5       82.77       83.02      4.03 o 
  -3   5   5       99.12       75.25      3.43 o 
  -2   5   5      112.99      102.37      4.24 o 
  -1   5   5       71.01       63.44      2.41 o 
   0   5   5        0.02        0.65      0.72 o 
   1   5   5      151.32      141.11      3.69 o 
   2   5   5        0.02       -0.18      0.85 o 
   3   5   5      100.34       98.91      5.64 o 
   4   5   5       11.16       10.38      2.89 o 
   5   5   5       37.53       32.35      3.83 o 
   6   5   5       25.31       27.33      4.62 o 
   7   5   5       31.72       25.21      3.99 o 
  -7   6   5        5.99        9.60      4.10 o 
  -6   6   5       89.81       82.26      6.34 o 
  -5   6   5        0.38        0.80      1.70 o 
  -4   6   5        3.62        8.74      2.35 o 
  -3   6   5       76.67       85.36      4.36 o 
  -2   6   5       12.95       13.38      1.92 o 
  -1   6   5        9.43        9.96      1.78 o 
   0   6   5       50.28       46.95      4.03 o 
   1   6   5       12.01       12.33      2.05 o 
   2   6   5       18.29       19.30      2.78 o 
   3   6   5       16.69       16.69      3.12 o 
   4   6   5      279.72      272.38     12.39 o 
   5   6   5       32.98       36.23      4.54 o 
   6   6   5        6.20        8.12      3.16 o 
  -5   7   5       54.51       54.87      8.62 o 
  -4   7   5        0.25        3.68      2.86 o 
  -3   7   5       51.00       46.65      3.87 o 
  -2   7   5        0.23        1.23      2.04 o 
  -1   7   5        3.58        4.03      2.13 o 
   0   7   5       41.33       49.11      5.36 o 
   1   7   5       56.12       54.02      6.45 o 
   2   7   5      365.27      393.77     28.63 o 
   3   7   5        0.00        0.58      1.95 o 
   4   7   5       15.40       18.92      3.91 o 
 -10   0   6        9.76       22.87      4.73 o 
  -9   0   6       30.20       28.51      3.36 o 
  -8   0   6       44.09       42.72      3.21 o 
  -7   0   6      246.24      301.01      9.86 o 
  -6   0   6      387.76      454.55     12.25 o 
  -5   0   6      131.67      119.31      5.29 o 
  -4   0   6       35.22       47.26      2.39 o 
  -3   0   6        7.10       15.02      1.00 o 
  -2   0   6      304.31      233.24      3.57 o 
  -1   0   6      819.62      898.86     11.91 o 
   0   0   6     1317.68     1555.93     23.71 o 
   1   0   6      173.40      144.31      6.05 o 
   2   0   6     2083.71     2016.67     48.69 o 
   3   0   6      173.63      183.31      4.80 o 
   4   0   6     1431.07     1505.67     38.58 o 
   5   0   6       10.88        1.32      0.79 o 
   6   0   6      449.31      399.93     11.00 o 
   7   0   6      249.56      253.69     10.52 o 
   8   0   6        2.22       -1.15      2.10 o 
   9   0   6      221.37      199.31     12.96 o 
  10   0   6        0.46       11.46      7.23 o 
 -10   1   6       52.17       54.65      4.97 o 
  -9   1   6       19.56       13.85      1.75 o 
  -8   1   6       96.49      107.90      3.72 o 
  -7   1   6        3.94        7.30      1.10 o 
  -6   1   6       37.37       73.71      2.57 o 
  -5   1   6      190.21      263.49     11.74 o 
  -4   1   6      290.08      238.69     10.42 o 
  -3   1   6      796.61      908.52     20.67 o 
  -2   1   6     1168.19     1114.74     11.08 o 
  -1   1   6       65.47       73.30      1.25 o 
   0   1   6      175.95      191.52      3.41 o 
   1   1   6     2514.88     2445.82     29.58 o 
   2   1   6      308.85      290.86      4.07 o 
   3   1   6      387.54      432.54     10.15 o 
   4   1   6      518.00      546.27     11.54 o 
   5   1   6      157.29      137.70      3.94 o 
   6   1   6      620.24      599.00     13.82 o 
   7   1   6       51.71       54.62      2.74 o 
   8   1   6        1.75        6.14      1.62 o 
   9   1   6        5.10        0.63      2.03 o 
  10   1   6        1.92        3.63      3.01 o 
 -10   2   6       19.21       32.26      5.86 o 
  -9   2   6       12.62       19.70      2.27 o 
  -8   2   6       34.93       38.33      3.50 o 
  -7   2   6       29.70       30.95      1.76 o 
  -6   2   6        4.88        2.16      2.07 o 
  -5   2   6        2.20        6.47      2.39 o 
  -4   2   6       48.89       59.73      1.87 o 
  -3   2   6      798.75      894.12     13.02 o 
  -2   2   6      116.39      122.84      2.65 o 
  -1   2   6        1.00        0.11      0.46 o 
   0   2   6     1480.32     1553.05     23.21 o 
   1   2   6        8.93       11.14      0.71 o 
   2   2   6      571.87      561.61      8.93 o 
   3   2   6        7.05       10.26      1.47 o 
   4   2   6     1150.63     1097.36     21.42 o 
   5   2   6        4.81        5.20      1.07 o 
   6   2   6       12.84       17.09      1.69 o 
   7   2   6      211.67      216.84      6.99 o 
   8   2   6       38.14       44.45      3.95 o 
   9   2   6        3.59        7.79      2.37 o 
 -10   3   6      208.17      200.86     15.50 o 
  -9   3   6        5.28        4.46      1.90 o 
  -8   3   6       75.76       54.42      3.23 o 
  -7   3   6      196.15      200.62      7.08 o 
  -6   3   6        0.07        1.53      1.01 o 
  -5   3   6      484.53      416.19     10.80 o 
  -4   3   6      612.82      638.71     11.21 o 
  -3   3   6      110.06      116.16      2.82 o 
  -2   3   6     1206.65     1194.86     21.23 o 
  -1   3   6      389.95      436.23      8.92 o 
   0   3   6      590.03      602.70      9.78 o 
   1   3   6      181.04      161.26      3.12 o 
   2   3   6      372.24      358.47      5.58 o 
   3   3   6      192.20      178.32      4.47 o 
   4   3   6       13.01       12.26      1.16 o 
   5   3   6      280.60      269.70      9.50 o 
   6   3   6       16.27       13.66      2.34 o 
   7   3   6       13.25       20.98      3.04 o 
   8   3   6       24.06       17.54      3.14 o 
   9   3   6        0.17       -1.16      2.10 o 
  -9   4   6       88.42       79.66      7.35 o 
  -8   4   6        5.73        3.15      2.32 o 
  -7   4   6        1.91        1.30      1.21 o 
  -6   4   6        7.63       18.77      1.94 o 
  -5   4   6      156.92      148.11      5.02 o 
  -4   4   6      108.01      102.66      4.49 o 
  -3   4   6       20.81       17.76      1.31 o 
  -2   4   6        7.13        7.50      0.98 o 
  -1   4   6       81.14       87.60      3.04 o 
   0   4   6        6.05        2.55      0.80 o 
   1   4   6      564.92      549.12     10.03 o 
   2   4   6       34.07       28.59      1.24 o 
   3   4   6       17.92       23.43      2.85 o 
   4   4   6      161.00      138.95      6.24 o 
   5   4   6        0.92        3.45      1.71 o 
   6   4   6        0.04        1.08      1.68 o 
   7   4   6        0.48       -0.33      2.16 o 
   8   4   6       17.06       19.30      3.64 o 
  -8   5   6        0.78       11.03      3.71 o 
  -7   5   6      137.85      126.53      8.37 o 
  -6   5   6       30.82       34.33      2.90 o 
  -5   5   6        9.79       14.07      2.27 o 
  -4   5   6      145.24      130.92      5.03 o 
  -3   5   6      210.92      178.43      6.19 o 
  -2   5   6        0.71        2.45      0.88 o 
  -1   5   6       92.31       66.03      3.07 o 
   0   5   6      225.26      216.70      5.51 o 
   1   5   6       59.75       53.94      2.16 o 
   2   5   6      175.21      167.17      7.33 o 
   3   5   6      120.92      129.99      6.70 o 
   4   5   6        8.30        6.67      2.33 o 
   5   5   6       42.28       45.50      4.79 o 
   6   5   6        3.36        5.45      2.40 o 
   7   5   6        2.94        1.45      3.45 o 
  -7   6   6        1.68       -1.18      3.38 o 
  -6   6   6        0.66       -1.24      4.95 o 
  -5   6   6       18.71       24.43      4.29 o 
  -4   6   6       20.23       25.01      3.04 o 
  -3   6   6        7.73       11.03      2.04 o 
  -2   6   6        0.60        1.92      1.40 o 
  -1   6   6        8.81        8.68      1.66 o 
   0   6   6      113.38      110.61      3.98 o 
   1   6   6       10.07       12.33      1.93 o 
   2   6   6        8.80       16.77      2.75 o 
   3   6   6       10.54        7.03      3.13 o 
   4   6   6        4.63       23.98      9.45 o 
   5   6   6       10.66       24.76      3.67 o 
   6   6   6        6.16        9.99      3.13 o 
  -4   7   6        0.23        1.36      2.41 o 
  -3   7   6       16.24       16.18      2.43 o 
  -2   7   6       14.84       19.52      3.22 o 
  -1   7   6        0.44        2.09      1.91 o 
   0   7   6      140.03      131.26      9.95 o 
   1   7   6       34.61       35.27      8.22 o 
   2   7   6        0.69        4.17      4.06 o 
   3   7   6        1.21       -0.60      1.95 o 
 -10   1   7        2.47        2.84      2.04 o 
  -9   1   7       17.22       21.41      2.08 o 
  -8   1   7       74.49       71.33      3.23 o 
  -7   1   7       84.97       75.42      3.74 o 
  -6   1   7       20.10       25.31      1.80 o 
  -5   1   7      501.44      540.75     20.29 o 
  -4   1   7       19.42       31.25      1.10 o 
  -3   1   7      768.16      826.75      9.90 o 
  -2   1   7      269.50      264.06      4.65 o 
  -1   1   7     1106.20     1068.93     12.27 o 
   0   1   7     3574.97     3632.79     78.40 o 
   1   1   7        7.22        1.02      0.44 o 
   2   1   7       13.84       22.26      1.69 o 
   3   1   7      500.48      494.17     14.94 o 
   4   1   7       71.69       74.08      3.50 o 
   5   1   7      241.19      254.03      7.10 o 
   6   1   7      203.85      188.82      5.70 o 
   7   1   7       95.48       92.97      4.10 o 
   8   1   7        0.24       -0.11      0.95 o 
   9   1   7       42.50       42.13      4.66 o 
 -10   2   7        0.18       -0.93      2.52 o 
  -9   2   7        7.66        9.26      1.79 o 
  -8   2   7      123.47       96.14      4.28 o 
  -7   2   7      456.87      412.51     10.25 o 
  -6   2   7        3.70        2.84      1.15 o 
  -5   2   7      115.81      146.12      4.35 o 
  -4   2   7      141.05      141.56      5.12 o 
  -3   2   7     1724.20     1870.36     30.33 o 
  -2   2   7      259.33      274.48      4.44 o 
  -1   2   7      507.98      553.87      8.23 o 
   0   2   7     1368.42     1490.64     21.26 o 
   1   2   7      340.93      306.54      4.77 o 
   2   2   7        0.43        5.40      0.81 o 
   3   2   7      972.29     1139.13     21.49 o 
   4   2   7      213.36      210.62      5.49 o 
   5   2   7      160.36      149.98      4.91 o 
   6   2   7      167.02      179.53      6.28 o 
   7   2   7       44.25       38.43      2.76 o 
   8   2   7        9.22        8.43      2.35 o 
   9   2   7        1.16        5.11      3.72 o 
 -10   3   7        7.45       15.15      7.41 o 
  -9   3   7       26.69       28.69      5.69 o 
  -8   3   7       99.82      100.35      4.47 o 
  -7   3   7      164.06      173.46      6.94 o 
  -6   3   7       21.95       22.60      1.77 o 
  -5   3   7      230.82      204.69      4.63 o 
  -4   3   7       11.71        6.92      1.09 o 
  -3   3   7      418.29      385.98      7.34 o 
  -2   3   7       36.27       26.18      1.51 o 
  -1   3   7      543.50      607.42     11.80 o 
   0   3   7       43.89       42.37      1.85 o 
   1   3   7       14.88       13.24      1.15 o 
   2   3   7      226.66      245.49      8.54 o 
   3   3   7     1161.97     1197.96     24.02 o 
   4   3   7       82.39       77.34      3.51 o 
   5   3   7       18.62       20.75      2.53 o 
   6   3   7       73.73       62.79      4.25 o 
   7   3   7        4.38       11.67      2.45 o 
   8   3   7       38.43       54.29      5.28 o 
   9   3   7        2.30        9.93      5.02 o 
  -9   4   7        3.48       -0.16      3.08 o 
  -8   4   7        1.13       -2.25      3.22 o 
  -7   4   7       79.95       83.89      4.20 o 
  -6   4   7        4.65        8.57      2.08 o 
  -5   4   7      172.29      155.29      6.44 o 
  -4   4   7      497.66      452.16     13.45 o 
  -3   4   7       76.79       82.49      3.05 o 
  -2   4   7       24.33       32.02      1.78 o 
  -1   4   7      748.87      782.65     15.06 o 
   0   4   7       16.37       12.13      1.20 o 
   1   4   7      677.49      650.99     12.20 o 
   2   4   7       63.25       58.10      2.92 o 
   3   4   7      167.55      149.14      6.64 o 
   4   4   7        4.39        8.07      2.11 o 
   5   4   7      110.90       96.10      5.21 o 
   6   4   7       21.42       14.22      2.87 o 
   7   4   7       19.45       21.54      3.38 o 
   8   4   7       11.11       21.20      3.80 o 
  -8   5   7       18.27       20.92      5.89 o 
  -7   5   7        0.11        1.35      3.19 o 
  -6   5   7        1.16        2.25      1.39 o 
  -5   5   7       25.23       26.57      2.38 o 
  -4   5   7       97.25       87.52      4.12 o 
  -3   5   7      408.15      418.03     11.89 o 
  -2   5   7        2.11        9.66      1.23 o 
  -1   5   7       75.64       72.02      3.78 o 
   0   5   7       18.54       21.54      1.50 o 
   1   5   7        1.00        2.11      0.79 o 
   2   5   7       67.72       73.46      4.70 o 
   3   5   7       31.88       36.74      4.63 o 
   4   5   7        1.04        1.30      1.76 o 
   5   5   7       43.50       51.21      4.48 o 
   6   5   7       50.81       37.70      5.29 o 
   7   5   7       74.37       84.87      9.12 o 
  -6   6   7       49.38       59.99     12.16 o 
  -5   6   7      111.13      106.16      6.10 o 
  -4   6   7        0.11        1.31      1.41 o 
  -3   6   7       30.32       28.67      2.84 o 
  -2   6   7       33.82       29.00      2.51 o 
  -1   6   7       36.91       33.39      2.17 o 
   0   6   7       31.06       31.80      2.12 o 
   1   6   7        4.98        9.26      4.06 o 
   2   6   7      158.31      162.83      8.31 o 
   3   6   7       30.19       30.59      3.94 o 
   4   6   7      135.03      131.03      8.28 o 
   5   6   7       14.52       19.83      3.87 o 
  -4   7   7        0.44        0.27      2.04 o 
  -3   7   7       71.70       74.18      5.70 o 
  -2   7   7        4.30        6.55      2.46 o 
  -1   7   7        0.00        2.19      1.93 o 
   0   7   7       55.92       45.53      5.75 o 
   1   7   7      139.16      145.02     10.71 o 
   2   7   7       60.08       62.68      5.74 o 
   3   7   7        0.26       -0.43      2.11 o 
 -10   0   8       96.17       74.41      7.33 o 
  -9   0   8      351.29      316.11     12.78 o 
  -8   0   8       14.18       16.83      4.93 o 
  -7   0   8      176.25      179.83      7.84 o 
  -6   0   8     1086.42     1036.28     30.90 o 
  -5   0   8      112.00      112.54      3.62 o 
  -4   0   8       18.85       16.83      1.32 o 
  -3   0   8      623.57      563.92      9.80 o 
  -2   0   8        8.13        5.80      1.51 o 
  -1   0   8     2736.03     2650.56     42.07 o 
   0   0   8       10.38       16.91      1.90 o 
   1   0   8     2780.08     2910.72     55.62 o 
   2   0   8      305.49      342.18     11.17 o 
   3   0   8       64.61       39.76      1.91 o 
   4   0   8      444.79      385.03     18.43 o 
   5   0   8       31.76       19.55      3.96 o 
   6   0   8        7.06       13.52      1.75 o 
   7   0   8      364.59      326.35     16.67 o 
   8   0   8       17.04       16.25      4.36 o 
   9   0   8        3.60        2.98      2.90 o 
 -10   1   8       12.97       12.85      3.19 o 
  -9   1   8        0.04        3.10      1.26 o 
  -8   1   8       75.07       61.60      4.55 o 
  -7   1   8       45.91       53.56      2.48 o 
  -6   1   8        0.00        6.50      0.96 o 
  -5   1   8        4.42       -0.59      0.59 o 
  -4   1   8      351.48      281.44      7.53 o 
  -3   1   8      560.02      458.48      8.31 o 
  -2   1   8       35.07       34.23      1.29 o 
  -1   1   8      481.76      508.60      6.34 o 
   0   1   8      220.07      220.60      3.51 o 
   1   1   8        1.58        1.23      1.03 o 
   2   1   8      128.18      148.66      2.94 o 
   3   1   8       38.21       28.94      1.38 o 
   4   1   8      174.27      185.66      4.85 o 
   5   1   8       13.86       25.89      1.87 o 
   6   1   8       28.18       34.93      2.23 o 
   7   1   8       90.15       97.06      4.12 o 
   8   1   8        2.79        7.36      3.18 o 
   9   1   8        4.41        5.26      3.00 o 
 -10   2   8        2.33       -0.39      2.63 o 
  -9   2   8       63.66       70.55      4.35 o 
  -8   2   8       15.51       14.93      1.47 o 
  -7   2   8       95.84       82.83      3.68 o 
  -6   2   8      177.88      165.80      4.70 o 
  -5   2   8      309.82      326.40      7.34 o 
  -4   2   8       10.25       11.76      1.98 o 
  -3   2   8       15.81       23.29      1.72 o 
  -2   2   8        0.04       -0.13      0.63 o 
  -1   2   8       37.05       34.55      1.29 o 
   0   2   8      324.57      350.45      5.94 o 
   1   2   8       47.32       36.81      2.93 o 
   2   2   8        1.22        0.01      0.58 o 
   3   2   8      140.65      147.07      4.19 o 
   4   2   8        2.90        9.81      1.92 o 
   5   2   8      111.70       95.14      3.54 o 
   6   2   8       49.48       44.71      3.15 o 
   7   2   8       10.98       12.56      1.95 o 
   8   2   8        0.01        1.12      1.54 o 
   9   2   8       46.37       61.27      6.67 o 
 -10   3   8       63.35       78.35      9.82 o 
  -9   3   8       13.49       10.94      4.19 o 
  -8   3   8       47.10       59.17      4.56 o 
  -7   3   8       90.81       86.30      3.95 o 
  -6   3   8       22.18       30.58      1.98 o 
  -5   3   8       77.42       47.04      1.88 o 
  -4   3   8       46.79       51.18      1.85 o 
  -3   3   8      681.12      668.20     23.01 o 
  -2   3   8      181.78      153.23      3.61 o 
  -1   3   8       58.24       55.11      2.18 o 
   0   3   8       33.04       33.58      1.89 o 
   1   3   8      267.33      271.02      5.17 o 
   2   3   8       11.73       15.56      1.36 o 
   3   3   8        5.20        7.94      1.20 o 
   4   3   8      183.96      179.44      5.38 o 
   5   3   8      825.23      772.58     23.57 o 
   6   3   8        7.85       16.08      3.37 o 
   7   3   8      129.62      139.25      7.67 o 
   8   3   8      156.75      169.99      9.36 o 
  -9   4   8       23.68       43.16      7.91 o 
  -8   4   8       11.92        8.30      4.36 o 
  -7   4   8       77.54       50.56      4.50 o 
  -6   4   8        1.67        6.34      2.25 o 
  -5   4   8        7.87       13.58      1.71 o 
  -4   4   8       45.85       53.99      2.35 o 
  -3   4   8      148.89      167.17      4.48 o 
  -2   4   8       44.95       41.30      3.43 o 
  -1   4   8      334.41      356.29      7.88 o 
   0   4   8        0.45        1.00      0.90 o 
   1   4   8       12.26       15.15      1.46 o 
   2   4   8      185.11      194.23      5.68 o 
   3   4   8      259.20      266.57     14.37 o 
   4   4   8       52.58       38.95      3.45 o 
   5   4   8       13.03       17.02      2.83 o 
   6   4   8        0.89        0.87      1.53 o 
   7   4   8        1.51        4.20      2.24 o 
   8   4   8       12.64       22.45      4.71 o 
  -8   5   8        6.19        6.17      3.78 o 
  -7   5   8       79.34       93.60     10.43 o 
  -6   5   8       80.58       74.61      6.88 o 
  -5   5   8       24.04       25.31      4.42 o 
  -4   5   8       21.74       24.87      3.07 o 
  -3   5   8        5.90        6.56      1.72 o 
  -2   5   8      101.69      108.25      3.67 o 
  -1   5   8       17.10       15.56      1.42 o 
   0   5   8      164.72      160.76      4.78 o 
   1   5   8       78.96       81.58      3.81 o 
   2   5   8       99.92      101.03      5.76 o 
   3   5   8       23.48       39.05      4.35 o 
   4   5   8      104.28       86.19      5.92 o 
   5   5   8       16.70       24.73      3.73 o 
   6   5   8       66.30       63.34      5.49 o 
   7   5   8       80.49       81.73      7.97 o 
  -6   6   8        1.43        3.39      2.79 o 
  -5   6   8       30.45       37.01      3.91 o 
  -4   6   8        0.23        1.64      1.47 o 
  -3   6   8       50.35       49.68      5.11 o 
  -2   6   8       96.76       90.77      5.96 o 
  -1   6   8       88.89       82.31      4.13 o 
   0   6   8       22.85       22.99      2.88 o 
   1   6   8       35.92       24.76      3.35 o 
   2   6   8        2.47        5.10      2.35 o 
   3   6   8       42.29       38.41      4.51 o 
   4   6   8        1.48        0.18      2.37 o 
   5   6   8        0.09        1.04      2.16 o 
  -4   7   8        4.02        7.64      4.10 o 
  -3   7   8        0.23        1.29      1.85 o 
  -2   7   8        2.70        3.24      2.29 o 
  -1   7   8        0.96        0.57      2.36 o 
   0   7   8        1.02       -0.36      2.33 o 
   1   7   8       50.70       65.69      7.01 o 
   2   7   8        2.70        1.59      2.11 o 
   3   7   8        7.44       16.85      3.80 o 
 -10   1   9        2.22        4.99      3.40 o 
  -9   1   9      150.99      145.25      8.80 o 
  -8   1   9      146.40      145.88      4.97 o 
  -7   1   9      207.78      201.21      7.27 o 
  -6   1   9       56.97       51.34      2.06 o 
  -5   1   9      160.62      187.78      4.84 o 
  -4   1   9      301.01      342.79      5.64 o 
  -3   1   9      380.00      315.26      6.39 o 
  -2   1   9      911.49      908.34     15.37 o 
  -1   1   9       10.24       15.48      1.06 o 
   0   1   9      425.72      438.34      7.15 o 
   1   1   9      914.49      994.05     17.16 o 
   2   1   9     1586.01     1566.54     24.32 o 
   3   1   9      327.61      333.45      6.06 o 
   4   1   9       80.05       80.77      3.59 o 
   5   1   9       24.44       27.40      2.14 o 
   6   1   9       46.22       55.70      3.20 o 
   7   1   9       22.68       26.71      2.29 o 
   8   1   9       34.31       36.62      5.49 o 
   9   1   9       20.90       25.85      4.74 o 
 -10   2   9        9.32       23.80      7.66 o 
  -9   2   9        2.18        2.01      1.56 o 
  -8   2   9      122.21      134.08      6.11 o 
  -7   2   9       91.45       94.44      3.83 o 
  -6   2   9        7.55        5.05      1.28 o 
  -5   2   9       25.03       23.16      1.89 o 
  -4   2   9       74.99       70.51      3.22 o 
  -3   2   9      163.70      157.03      3.06 o 
  -2   2   9      720.18      753.23     13.65 o 
  -1   2   9     1395.52     1391.56     21.39 o 
   0   2   9      326.76      342.78      6.95 o 
   1   2   9      102.79       94.40      3.09 o 
   2   2   9       34.88       28.08      1.49 o 
   3   2   9      366.33      314.77      7.58 o 
   4   2   9      236.99      249.12      7.50 o 
   5   2   9       37.42       29.74      2.57 o 
   6   2   9       85.23       89.37      3.89 o 
   7   2   9       51.99       43.97      4.10 o 
   8   2   9        9.15       14.62      4.44 o 
   9   2   9        9.39        6.40      3.31 o 
  -9   3   9        0.85        1.95      2.81 o 
  -8   3   9      121.06      118.94      6.29 o 
  -7   3   9       16.42       10.69      2.28 o 
  -6   3   9       10.32       12.55      2.35 o 
  -5   3   9        2.52        5.86      0.91 o 
  -4   3   9       23.65       34.32      1.82 o 
  -3   3   9        3.78        7.33      1.84 o 
  -2   3   9       14.00       21.83      1.38 o 
  -1   3   9      644.71      676.82     12.41 o 
   0   3   9        5.80        6.83      0.98 o 
   1   3   9       29.61       35.55      1.51 o 
   2   3   9      247.68      278.68      7.04 o 
   3   3   9      137.31      133.31      4.34 o 
   4   3   9       94.97      115.40      4.27 o 
   5   3   9       11.47       13.15      2.43 o 
   6   3   9        4.05        7.90      3.15 o 
   7   3   9        7.10        9.17      2.53 o 
   8   3   9       24.45       26.27      3.92 o 
  -9   4   9        0.28        5.02      3.94 o 
  -8   4   9       33.69       38.48      6.57 o 
  -7   4   9        0.09        2.46      1.67 o 
  -6   4   9       49.44       57.51      4.00 o 
  -5   4   9        3.80        3.89      1.15 o 
  -4   4   9      490.24      516.92     11.26 o 
  -3   4   9        0.15        0.90      1.52 o 
  -2   4   9       27.09       27.89      2.56 o 
  -1   4   9      175.71      182.42      5.36 o 
   0   4   9        3.05        3.95      1.81 o 
   1   4   9       68.85       73.19      2.47 o 
   2   4   9       20.09       22.11      2.58 o 
   3   4   9      242.95      263.38     10.92 o 
   4   4   9        1.32        3.08      1.80 o 
   5   4   9       22.53       21.44      3.18 o 
   6   4   9      186.52      186.90      9.63 o 
   7   4   9       27.18       25.09      3.87 o 
  -8   5   9        3.65       25.28      6.23 o 
  -7   5   9       25.92       40.58      7.01 o 
  -6   5   9       36.66       39.06      4.23 o 
  -5   5   9       17.73       18.04      2.62 o 
  -4   5   9        0.22        0.24      1.12 o 
  -3   5   9       63.77       53.24      3.81 o 
  -2   5   9        0.56        0.61      0.84 o 
  -1   5   9        8.49        4.91      1.19 o 
   0   5   9       52.78       61.93      2.69 o 
   1   5   9        2.07        2.48      1.12 o 
   2   5   9       38.04       41.80      4.41 o 
   3   5   9        1.54        0.27      2.11 o 
   4   5   9        0.19        0.40      1.63 o 
   5   5   9       55.67       60.07      5.50 o 
   6   5   9        9.08       16.71      3.74 o 
  -6   6   9       52.90       54.60      6.91 o 
  -5   6   9        1.35        0.37      1.70 o 
  -4   6   9        1.93        0.30      1.56 o 
  -3   6   9        6.48        5.43      2.98 o 
  -2   6   9      163.47      167.47      6.86 o 
  -1   6   9        5.76        8.97      2.58 o 
   0   6   9      128.10      125.60      5.88 o 
   1   6   9        3.36        3.47      2.05 o 
   2   6   9      204.67      197.30     10.19 o 
   3   6   9        1.49        4.12      2.58 o 
   4   6   9        0.06       -0.03      1.67 o 
   5   6   9        1.95        2.99      2.65 o 
  -3   7   9       17.42       15.92      3.75 o 
  -2   7   9        7.36        1.60      2.31 o 
  -1   7   9        4.21        3.34      2.72 o 
   0   7   9       17.11       21.85      4.72 o 
   1   7   9      297.04      289.92     17.32 o 
   2   7   9       16.83       25.53      4.77 o 
 -10   0  10       33.20       43.53      9.01 o 
  -9   0  10      190.07      173.52     10.79 o 
  -8   0  10      186.44      147.59      6.72 o 
  -7   0  10        1.07        5.23      1.43 o 
  -6   0  10       71.55       67.53      3.27 o 
  -5   0  10       60.92       65.20      2.61 o 
  -4   0  10     1289.76     1177.20     22.52 o 
  -3   0  10      490.37      490.30     59.98 o 
  -2   0  10     1607.79     1482.90     22.16 o 
  -1   0  10        2.20        1.93      1.12 o 
   0   0  10       19.50       25.95      1.34 o 
   1   0  10      483.51      474.11     11.07 o 
   2   0  10       40.12       74.28      2.99 o 
   3   0  10       60.42       80.94      5.10 o 
   4   0  10      547.04      510.52     19.00 o 
   5   0  10        3.89        7.34      1.45 o 
   6   0  10        3.15        9.54      2.88 o 
   7   0  10       23.14       28.93      4.31 o 
   8   0  10      225.37      237.65     15.81 o 
   9   0  10        4.09       -0.06      4.07 o 
 -10   1  10        3.76        8.24      2.66 o 
  -9   1  10        5.49        4.68      2.08 o 
  -8   1  10       20.93       14.07      2.39 o 
  -7   1  10        0.00        3.14      1.30 o 
  -6   1  10      415.24      465.80     11.20 o 
  -5   1  10      319.54      275.63      6.81 o 
  -4   1  10      222.42      162.36      4.15 o 
  -3   1  10      375.88      484.59      9.44 o 
  -2   1  10      792.62      913.92     16.00 o 
  -1   1  10        7.77       14.47      1.43 o 
   0   1  10      397.37      469.08      7.43 o 
   1   1  10      471.20      459.43      9.02 o 
   2   1  10      362.56      357.20      6.65 o 
   3   1  10      187.45      190.56      4.19 o 
   4   1  10       33.35       37.48      1.58 o 
   5   1  10      658.30      629.83     15.82 o 
   6   1  10      258.54      227.92      7.37 o 
   7   1  10        0.57        1.61      1.37 o 
   8   1  10        0.02        0.52      1.57 o 
   9   1  10       16.23       16.84      4.15 o 
 -10   2  10        0.14       -3.24      3.24 o 
  -9   2  10        1.86        2.67      1.97 o 
  -8   2  10        0.25        0.24      1.02 o 
  -7   2  10       11.76       14.24      1.78 o 
  -6   2  10       50.39       49.00      2.54 o 
  -5   2  10       98.64       75.12      3.05 o 
  -4   2  10       94.97       96.80      3.69 o 
  -3   2  10       31.01       23.70      1.75 o 
  -2   2  10      223.91      268.98      4.55 o 
  -1   2  10     1231.36     1234.50     18.26 o 
   0   2  10      101.01      108.44      4.76 o 
   1   2  10      295.34      299.17      6.32 o 
   2   2  10      184.56      222.32      4.55 o 
   3   2  10      649.66      684.09     15.79 o 
   4   2  10       47.19       52.98      2.79 o 
   5   2  10      181.78      194.02      6.36 o 
   6   2  10        8.43       11.92      3.36 o 
   7   2  10        3.19        2.00      2.02 o 
   8   2  10        4.37        9.66      4.26 o 
  -9   3  10       15.15       21.19      2.98 o 
  -8   3  10       30.47       28.30      5.62 o 
  -7   3  10       21.71       26.63      2.75 o 
  -6   3  10       16.94       13.02      1.55 o 
  -5   3  10      541.26      601.19     14.71 o 
  -4   3  10      519.70      507.46     14.62 o 
  -3   3  10      615.61      566.23     10.82 o 
  -2   3  10      245.36      293.14      6.35 o 
  -1   3  10       14.31       14.53      1.23 o 
   0   3  10       23.50       33.51      2.04 o 
   1   3  10        1.29        3.23      1.06 o 
   2   3  10      161.42      169.12      5.24 o 
   3   3  10       85.58       71.39      3.23 o 
   4   3  10        0.08        1.35      1.04 o 
   5   3  10        0.03       -0.09      1.40 o 
   6   3  10      110.40       92.42      5.81 o 
   7   3  10        3.19        5.55      2.20 o 
   8   3  10        8.31        9.26      4.21 o 
  -8   4  10        0.39        1.92      2.10 o 
  -7   4  10       33.63       53.50      4.43 o 
  -6   4  10       98.15       98.28      5.57 o 
  -5   4  10        4.21        5.99      2.44 o 
  -4   4  10        2.96       10.54      2.60 o 
  -3   4  10       79.11       75.47      3.47 o 
  -2   4  10       47.52       40.91      2.17 o 
  -1   4  10      124.25      121.43      3.81 o 
   0   4  10        2.90        7.20      1.70 o 
   1   4  10      140.07      131.83      3.91 o 
   2   4  10        6.63        3.47      1.18 o 
   3   4  10      148.55      120.34      4.45 o 
   4   4  10       31.46       42.45      3.77 o 
   5   4  10        3.50        3.28      2.09 o 
   6   4  10       41.62       43.78      7.98 o 
   7   4  10        3.62        4.15      2.39 o 
  -7   5  10        2.37        4.71      2.73 o 
  -6   5  10       23.28       20.94      3.05 o 
  -5   5  10       96.87       81.90      6.03 o 
  -4   5  10       41.14       36.13      3.52 o 
  -3   5  10       54.56       64.24      3.58 o 
  -2   5  10        3.56        2.88      1.11 o 
  -1   5  10        0.25        1.45      1.05 o 
   0   5  10       74.00       66.58      2.86 o 
   1   5  10       24.66       24.05      1.97 o 
   2   5  10       11.72       21.97      2.83 o 
   3   5  10        4.19        6.37      2.43 o 
   4   5  10        5.77        7.07      2.58 o 
   5   5  10       28.74       29.87      4.73 o 
   6   5  10        0.87        2.31      2.27 o 
  -6   6  10       69.59       69.12      7.31 o 
  -5   6  10       80.87       71.44      5.40 o 
  -4   6  10       12.66       24.56      4.83 o 
  -3   6  10        1.66        2.70      1.88 o 
  -2   6  10        0.41       -1.04      1.58 o 
  -1   6  10        4.33        6.24      1.44 o 
   0   6  10       32.62       24.67      3.25 o 
   1   6  10        6.92        6.31      2.35 o 
   2   6  10       11.82       19.14      3.53 o 
   3   6  10       30.65       37.43      4.60 o 
   4   6  10       21.06       29.52      4.41 o 
  -3   7  10       41.42       34.27      4.82 o 
  -2   7  10        7.41       10.56      5.28 o 
  -1   7  10       36.02       35.62      6.85 o 
   0   7  10        1.62       11.14     13.06 o 
   1   7  10       23.60       27.37      5.84 o 
 -10   1  11       27.66       33.36      6.42 o 
  -9   1  11       89.64       86.97      5.95 o 
  -8   1  11       73.91       72.33      3.73 o 
  -7   1  11       77.49       83.81      3.68 o 
  -6   1  11       40.94       43.25      2.44 o 
  -5   1  11       78.79       74.25      2.84 o 
  -4   1  11        7.01        7.70      1.04 o 
  -3   1  11      108.83      120.42      3.43 o 
  -2   1  11      267.27      246.01     12.69 o 
  -1   1  11       37.58       36.75      1.27 o 
   0   1  11      417.78      397.75      6.94 o 
   1   1  11       41.35       39.04      2.18 o 
   2   1  11      214.39      220.19      4.70 o 
   3   1  11      101.43       85.71      2.75 o 
   4   1  11      520.81      510.58     10.34 o 
   5   1  11        2.46        5.56      1.40 o 
   6   1  11       15.16       19.40      2.04 o 
   7   1  11        2.16        3.68      2.04 o 
   8   1  11        0.00        7.84      7.10 o 
 -10   2  11       67.68       69.30      6.29 o 
  -9   2  11        3.07        2.82      2.23 o 
  -8   2  11       70.69       61.84      3.82 o 
  -7   2  11       12.11       13.97      1.75 o 
  -6   2  11        2.07        1.17      1.04 o 
  -5   2  11      240.33      212.55      6.37 o 
  -4   2  11      284.48      304.56      8.46 o 
  -3   2  11       73.55       69.24      2.75 o 
  -2   2  11       77.22       62.07      2.64 o 
  -1   2  11      285.49      320.68      6.02 o 
   0   2  11      147.04      134.64      5.60 o 
   1   2  11      728.55      670.31     30.41 o 
   2   2  11        2.72        8.68      0.97 o 
   3   2  11       47.86       40.01      2.79 o 
   4   2  11      262.23      255.88      7.62 o 
   5   2  11       97.05      101.60      4.42 o 
   6   2  11       57.84       58.34      3.34 o 
   7   2  11        2.73        1.33      3.97 o 
   8   2  11        5.42        1.02      2.42 o 
  -9   3  11        0.40        2.75      2.29 o 
  -8   3  11        0.01       -0.21      1.45 o 
  -7   3  11       21.49       27.06      3.05 o 
  -6   3  11       47.39       50.65      2.98 o 
  -5   3  11        2.07        1.98      1.71 o 
  -4   3  11       40.03       42.11      2.59 o 
  -3   3  11      335.35      338.47      9.12 o 
  -2   3  11       12.21       20.31      1.44 o 
  -1   3  11      406.30      370.90      7.92 o 
   0   3  11       69.28       57.68      2.73 o 
   1   3  11       60.50       66.49      2.33 o 
   2   3  11        1.08        5.06      1.35 o 
   3   3  11       73.01       62.30      3.09 o 
   4   3  11        9.04       17.01      3.09 o 
   5   3  11      113.87      111.84      4.88 o 
   6   3  11       17.07       19.05      2.99 o 
   7   3  11       48.81       52.63      5.03 o 
  -8   4  11       27.78       27.10      3.41 o 
  -7   4  11      125.14      129.23      7.02 o 
  -6   4  11       65.74       76.92      5.76 o 
  -5   4  11      121.31      134.69      6.42 o 
  -4   4  11        1.92        9.79      2.03 o 
  -3   4  11      134.36      130.29      4.84 o 
  -2   4  11        9.80        9.15      1.32 o 
  -1   4  11       57.65       49.51      2.36 o 
   0   4  11      581.51      607.28     14.83 o 
   1   4  11        2.11        4.21      1.13 o 
   2   4  11        1.98        2.67      1.14 o 
   3   4  11        8.58        9.85      1.58 o 
   4   4  11        0.18        3.51      2.16 o 
   5   4  11      154.00      152.11      8.54 o 
   6   4  11       38.18       53.26      5.01 o 
   7   4  11       30.78       34.52      4.52 o 
  -7   5  11        9.45       14.02      3.04 o 
  -6   5  11       31.37       35.65      3.69 o 
  -5   5  11      126.26      124.17      7.05 o 
  -4   5  11       45.11       43.00      3.94 o 
  -3   5  11       29.27       54.00      3.24 o 
  -2   5  11       11.14       10.28      1.54 o 
  -1   5  11       17.67       18.54      2.32 o 
   0   5  11       35.88       32.54      2.52 o 
   1   5  11       18.12       16.26      1.89 o 
   2   5  11        0.09       -1.20      1.76 o 
   3   5  11       16.04       19.51      5.35 o 
   4   5  11        4.99        4.42      2.32 o 
   5   5  11       15.95       14.52      3.49 o 
  -5   6  11       17.30       19.25      3.40 o 
  -4   6  11        0.23        1.02      1.82 o 
  -3   6  11        5.68        6.72      2.31 o 
  -2   6  11       42.87       36.72      3.83 o 
  -1   6  11        0.25        1.57      1.17 o 
   0   6  11        3.79        6.08      3.39 o 
   1   6  11        3.93        7.40      2.48 o 
   2   6  11        0.00        0.48      1.79 o 
   3   6  11        0.09       -0.77      1.94 o 
   4   6  11        4.80        6.10      2.92 o 
  -1   7  11        1.13       -1.03      3.12 o 
   0   7  11       27.53       37.96     10.65 o 
 -10   0  12       15.02       10.90      4.33 o 
  -9   0  12       18.85       25.70      5.16 o 
  -8   0  12        0.21        0.93      2.02 o 
  -7   0  12       98.20      104.74      7.20 o 
  -6   0  12       13.40       18.57      3.33 o 
  -5   0  12       15.04       22.08      4.73 o 
  -4   0  12       24.66       41.19     12.84 o 
  -3   0  12      392.08      310.13     12.59 o 
  -2   0  12     2976.93     3209.28    101.25 o 
  -1   0  12     1135.05     1245.84     25.40 o 
   0   0  12      241.71      270.00      7.42 o 
   1   0  12      245.72      274.28      7.75 o 
   2   0  12       45.16       39.93      2.28 o 
   3   0  12      127.58       91.24      5.68 o 
   4   0  12       14.60       16.31      4.65 o 
   5   0  12       79.33       76.33      4.01 o 
   6   0  12      297.14      264.03     15.67 o 
   7   0  12       17.06       23.28      4.85 o 
   8   0  12       19.24       21.47      4.83 o 
 -10   1  12        0.67       -1.14      2.34 o 
  -9   1  12        4.58        8.94      3.39 o 
  -8   1  12      140.83      150.97      7.06 o 
  -7   1  12        4.52       11.32      3.39 o 
  -6   1  12       42.63       31.18      2.08 o 
  -5   1  12        0.08       -0.18      0.77 o 
  -4   1  12       60.83       31.95      1.69 o 
  -3   1  12      330.57      370.91      7.90 o 
  -2   1  12       10.57        5.83      1.00 o 
  -1   1  12        7.49       10.23      1.61 o 
   0   1  12      139.74      141.57      5.89 o 
   1   1  12      124.41      144.67      4.93 o 
   2   1  12       27.47       32.08      1.58 o 
   3   1  12       43.34       48.64      3.38 o 
   4   1  12      144.57      172.63      5.88 o 
   5   1  12        1.32        4.63      1.45 o 
   6   1  12        3.27        2.93      1.36 o 
   7   1  12        0.00        0.16      2.04 o 
   8   1  12        8.20        8.95      3.46 o 
  -9   2  12       39.77       33.23      4.47 o 
  -8   2  12        0.01       -0.40      1.38 o 
  -7   2  12      339.33      299.82      9.26 o 
  -6   2  12      152.27      163.89      5.54 o 
  -5   2  12     1090.20     1103.17     25.95 o 
  -4   2  12       82.36       74.73      3.28 o 
  -3   2  12      400.87      380.90      9.32 o 
  -2   2  12      239.52      193.36      5.27 o 
  -1   2  12      410.67      469.17      9.92 o 
   0   2  12        0.09        0.70      0.69 o 
   1   2  12        9.10       10.28      1.33 o 
   2   2  12       20.03       12.77      1.09 o 
   3   2  12       55.93       47.40      2.95 o 
   4   2  12       93.07       79.42      3.71 o 
   5   2  12       59.89       56.80      3.45 o 
   6   2  12       94.06       86.88      4.41 o 
   7   2  12       47.11       42.75      6.84 o 
   8   2  12        0.01       -0.64      2.38 o 
  -9   3  12       20.54       18.42      3.39 o 
  -8   3  12        0.43        1.24      1.81 o 
  -7   3  12        0.01        1.50      1.62 o 
  -6   3  12       28.65       29.86      2.92 o 
  -5   3  12        3.85        4.68      1.56 o 
  -4   3  12       96.60       95.05      4.08 o 
  -3   3  12     1041.44      954.50     22.96 o 
  -2   3  12       10.46       24.10      1.97 o 
  -1   3  12      471.94      445.23      9.68 o 
   0   3  12        6.81        8.05      1.52 o 
   1   3  12        0.00        0.28      1.02 o 
   2   3  12      146.17      136.15      5.02 o 
   3   3  12      293.45      311.30      9.29 o 
   4   3  12      223.02      217.88      7.61 o 
   5   3  12        1.72        2.78      2.32 o 
   6   3  12       61.80       69.93      6.80 o 
   7   3  12      207.21      172.72      9.83 o 
  -8   4  12       26.24       20.87      3.26 o 
  -7   4  12        9.40       12.84      2.83 o 
  -6   4  12        1.32        2.83      1.88 o 
  -5   4  12        0.36       -1.69      1.69 o 
  -4   4  12       74.00       69.94      4.64 o 
  -3   4  12      247.65      255.34      8.21 o 
  -2   4  12       67.13       71.84      3.56 o 
  -1   4  12       13.02       15.05      1.47 o 
   0   4  12        7.96        8.34      1.27 o 
   1   4  12      350.27      340.51     10.51 o 
   2   4  12       20.68       19.05      2.02 o 
   3   4  12       65.78       62.18      3.54 o 
   4   4  12      105.77       98.58      6.19 o 
   5   4  12        1.86       -0.58      1.83 o 
   6   4  12        0.34        2.30      2.77 o 
  -7   5  12       17.99       16.88      3.43 o 
  -6   5  12      105.41      118.14      7.33 o 
  -5   5  12       51.75       48.98      4.55 o 
  -4   5  12        2.04        2.79      1.86 o 
  -3   5  12      129.96      136.40      6.80 o 
  -2   5  12        2.75        4.68      2.04 o 
  -1   5  12       13.50       19.01      1.84 o 
   0   5  12       22.41       30.92      2.19 o 
   1   5  12        8.35       10.16      2.40 o 
   2   5  12       22.04       19.72      3.23 o 
   3   5  12        8.27        9.93      2.73 o 
   4   5  12       21.50       25.86      3.97 o 
   5   5  12       50.06       48.44      5.46 o 
  -5   6  12        5.50        6.03      2.58 o 
  -4   6  12        0.15        2.68      2.08 o 
  -3   6  12        7.43        9.37      2.62 o 
  -2   6  12        7.77        7.21      2.89 o 
  -1   6  12       25.49       29.65      4.38 o 
   0   6  12       31.62       27.78      4.08 o 
   1   6  12       11.11       11.60      3.00 o 
   2   6  12       64.21       74.55      6.31 o 
   3   6  12        0.62        2.16      2.12 o 
 -10   1  13        3.71        2.66      2.48 o 
  -9   1  13       22.66       31.17      3.58 o 
  -8   1  13       86.43       89.67      5.46 o 
  -7   1  13      271.11      278.20     10.42 o 
  -6   1  13      139.12      120.81      5.64 o 
  -5   1  13       17.74       22.78      2.36 o 
  -4   1  13        5.64        1.88      0.75 o 
  -3   1  13        5.45        9.46      2.34 o 
  -2   1  13        1.84        0.54      0.80 o 
  -1   1  13        7.82       10.95      1.67 o 
   0   1  13       59.63       69.72      2.12 o 
   1   1  13       33.82       39.56      1.99 o 
   2   1  13       25.48       24.78      1.52 o 
   3   1  13      165.32      168.25      4.58 o 
   4   1  13       90.50       98.18      4.39 o 
   5   1  13        9.35       14.29      1.97 o 
   6   1  13       10.44       12.25      1.97 o 
   7   1  13        9.80       16.21      4.65 o 
   8   1  13        0.11        3.39      2.91 o 
  -9   2  13        0.05        0.49      2.01 o 
  -8   2  13       22.64       32.47      3.31 o 
  -7   2  13        7.59       12.06      3.76 o 
  -6   2  13        0.06        0.63      1.30 o 
  -5   2  13       28.75       29.55      3.54 o 
  -4   2  13      333.01      337.30      8.95 o 
  -3   2  13      101.68      117.48      4.09 o 
  -2   2  13       21.14       31.78      1.98 o 
  -1   2  13       23.25       21.80      2.16 o 
   0   2  13        3.70        4.53      0.98 o 
   1   2  13      170.37      151.25      3.92 o 
   2   2  13       11.32       13.45      1.99 o 
   3   2  13      260.10      271.76      8.40 o 
   4   2  13        7.04        6.99      1.86 o 
   5   2  13       81.18       85.36      4.44 o 
   6   2  13       74.61       70.38      5.68 o 
   7   2  13       86.19       94.13      8.17 o 
  -9   3  13        0.80        0.87      2.13 o 
  -8   3  13        1.50        1.57      2.18 o 
  -7   3  13       56.88       57.25      4.12 o 
  -6   3  13        0.35        1.10      1.16 o 
  -5   3  13        6.94       13.03      2.32 o 
  -4   3  13       15.60       19.90      2.16 o 
  -3   3  13       39.28       43.33      2.98 o 
  -2   3  13       17.65       14.97      1.80 o 
  -1   3  13       64.82       58.25      2.84 o 
   0   3  13       67.12       70.08      3.27 o 
   1   3  13        0.25       -0.83      0.94 o 
   2   3  13       42.09       47.20      3.47 o 
   3   3  13       53.89       64.53      3.70 o 
   4   3  13       14.71       14.17      2.14 o 
   5   3  13        6.42        8.88      3.37 o 
   6   3  13       15.39       15.42      3.08 o 
   7   3  13       36.24       42.82      5.45 o 
  -8   4  13       21.44       24.55      4.27 o 
  -7   4  13       71.15       73.40      5.69 o 
  -6   4  13        0.19        0.69      1.62 o 
  -5   4  13        0.04        5.07      3.07 o 
  -4   4  13       26.36       35.52      2.76 o 
  -3   4  13       43.17       45.81      2.98 o 
  -2   4  13       10.71       13.58      1.93 o 
  -1   4  13        9.61        9.81      2.09 o 
   0   4  13      254.11      226.92      6.15 o 
   1   4  13       14.15       16.96      2.47 o 
   2   4  13        6.74       12.43      1.91 o 
   3   4  13       71.39       68.78      3.94 o 
   4   4  13       11.58       14.18      3.10 o 
   5   4  13        2.24        5.22      2.46 o 
   6   4  13        0.33        6.06      4.23 o 
  -7   5  13       54.22       62.05      6.49 o 
  -6   5  13        3.87        3.86      2.20 o 
  -5   5  13        0.19       -1.92      1.95 o 
  -4   5  13        0.02       -1.37      1.76 o 
  -3   5  13       34.61       44.61      3.31 o 
  -2   5  13       21.46       13.25      2.08 o 
  -1   5  13       46.15       42.31      4.31 o 
   0   5  13        9.54        8.33      1.77 o 
   1   5  13       99.35       80.27      4.56 o 
   2   5  13       19.54       20.62      3.38 o 
   3   5  13        0.06       -0.35      1.83 o 
   4   5  13        1.87        1.50      2.09 o 
   5   5  13        2.26        4.03      2.77 o 
  -4   6  13        0.07       -1.07      1.91 o 
  -3   6  13       26.14       27.56      3.74 o 
  -2   6  13       81.58       80.27      5.44 o 
  -1   6  13        0.33       -0.63      1.76 o 
   0   6  13       28.04       27.71      3.82 o 
   1   6  13       19.66       14.24      4.12 o 
   2   6  13        1.21        0.06      1.96 o 
  -9   0  14      108.55      106.77     22.45 o 
  -8   0  14       63.86       71.83      7.84 o 
  -7   0  14       29.57       34.08      5.24 o 
  -6   0  14      191.34      178.20     35.69 o 
  -5   0  14      342.38      320.77     15.28 o 
  -4   0  14        1.78        6.18      2.08 o 
  -3   0  14       31.39       56.00      5.63 o 
  -2   0  14      133.15      101.60      5.80 o 
  -1   0  14       15.93        3.69      1.19 o 
   0   0  14      895.91      780.15     56.95 o 
   1   0  14      175.09      142.27      5.08 o 
   2   0  14       21.70       27.33      2.33 o 
   3   0  14      824.03      856.28     24.59 o 
   4   0  14       18.57       12.77      2.95 o 
   5   0  14        6.93       10.48      3.25 o 
   6   0  14       54.83       63.10     11.51 o 
   7   0  14        2.53        6.60      3.89 o 
  -9   1  14       23.54       15.97      3.29 o 
  -8   1  14      137.63      117.86      6.49 o 
  -7   1  14       24.82       28.71      3.00 o 
  -6   1  14       32.24       38.33      3.13 o 
  -5   1  14       63.38       54.26      3.58 o 
  -4   1  14      191.58      173.67      8.50 o 
  -3   1  14       11.58        5.30      1.70 o 
  -2   1  14      279.83      269.15      6.54 o 
  -1   1  14      324.82      342.39      8.08 o 
   0   1  14       65.09       74.57      2.42 o 
   1   1  14       98.39       93.15      2.98 o 
   2   1  14       72.16       51.92      4.23 o 
   3   1  14        3.32        3.04      0.99 o 
   4   1  14        0.01        6.22      2.21 o 
   5   1  14      107.78       99.56      4.73 o 
   6   1  14        4.11        6.50      2.33 o 
   7   1  14        0.27        2.03      2.62 o 
  -9   2  14       21.57       28.08      5.30 o 
  -8   2  14       10.04        6.30      2.03 o 
  -7   2  14       12.69       21.97      2.80 o 
  -6   2  14        6.26       17.35      2.52 o 
  -5   2  14       46.56       52.84      2.86 o 
  -4   2  14       13.71       18.06      3.60 o 
  -3   2  14      214.84      183.80      5.67 o 
  -2   2  14      115.87       90.61      6.51 o 
  -1   2  14        0.15        1.14      1.31 o 
   0   2  14      820.51      860.35     16.83 o 
   1   2  14      114.98      123.11      3.66 o 
   2   2  14      345.51      361.56      8.24 o 
   3   2  14        3.56        4.85      1.58 o 
   4   2  14       33.79       39.48      3.54 o 
   5   2  14        0.50        0.11      1.50 o 
   6   2  14        2.95        5.58      2.24 o 
   7   2  14        0.72       -2.63      2.63 o 
  -8   3  14        2.83        6.98      2.68 o 
  -7   3  14       39.42       42.08      4.86 o 
  -6   3  14       71.27       66.72      3.68 o 
  -5   3  14      231.80      225.15      7.61 o 
  -4   3  14      542.00      523.69     14.67 o 
  -3   3  14      708.22      745.01     19.66 o 
  -2   3  14      373.67      394.97     10.82 o 
  -1   3  14       44.24       55.87      3.31 o 
   0   3  14      145.26      142.00      5.09 o 
   1   3  14       28.39       32.95      1.83 o 
   2   3  14        0.00        1.91      1.30 o 
   3   3  14       13.09       14.78      2.09 o 
   4   3  14      143.82      145.20      6.38 o 
   5   3  14       78.60       79.18      5.77 o 
   6   3  14       22.31       23.75      3.67 o 
  -7   4  14        9.70       19.13      3.98 o 
  -6   4  14        0.54        0.93      1.62 o 
  -5   4  14        0.47        3.06      1.87 o 
  -4   4  14       89.54       88.65      4.52 o 
  -3   4  14        1.98        2.67      1.49 o 
  -2   4  14        0.26       -0.78      1.17 o 
  -1   4  14       11.37       16.15      1.91 o 
   0   4  14       64.77       67.43      3.52 o 
   1   4  14       19.08       21.12      4.40 o 
   2   4  14       56.51       46.97      3.25 o 
   3   4  14       77.84       73.16      4.13 o 
   4   4  14       21.84       24.34      4.74 o 
   5   4  14       51.37       49.28      4.96 o 
  -6   5  14       84.01       88.04      6.81 o 
  -5   5  14        4.92        9.32      4.16 o 
  -4   5  14       88.97       80.99      5.76 o 
  -3   5  14       29.97       32.31      3.14 o 
  -2   5  14        3.35        3.22      1.54 o 
  -1   5  14        0.02        3.54      1.51 o 
   0   5  14        0.55        3.13      1.83 o 
   1   5  14       65.96       60.42      4.32 o 
   2   5  14       13.65       14.93      5.76 o 
   3   5  14        7.36       12.69      4.19 o 
   4   5  14        7.92       15.02      3.61 o 
  -4   6  14        0.33        4.01      2.46 o 
  -3   6  14       11.17       13.09      3.08 o 
  -2   6  14        0.27        2.32      2.40 o 
  -1   6  14       11.92        9.04      4.26 o 
   0   6  14        2.81        2.69      2.39 o 
   1   6  14       50.93       57.10      6.77 o 
   2   6  14        4.32        2.73      2.90 o 
  -9   1  15       20.08       21.55      3.41 o 
  -8   1  15        1.86        2.48      1.69 o 
  -7   1  15       43.78       33.72      3.27 o 
  -6   1  15       31.64       35.18      3.34 o 
  -5   1  15       32.18       44.27      3.63 o 
  -4   1  15      265.68      258.79     20.68 o 
  -3   1  15        9.34       10.65      2.46 o 
  -2   1  15      108.24      121.27      3.70 o 
  -1   1  15        1.48        2.59      1.00 o 
   0   1  15      170.78      156.62      4.13 o 
   1   1  15       17.01       26.32      1.71 o 
   2   1  15       24.43       33.81      4.29 o 
   3   1  15        9.61       11.73      1.97 o 
   4   1  15        0.91        4.46      2.84 o 
   5   1  15       76.40       68.63      4.17 o 
   6   1  15        8.29        5.58      2.19 o 
   7   1  15        4.49        3.14      2.90 o 
  -9   2  15       14.44       12.06      3.27 o 
  -8   2  15        0.51       -0.22      1.56 o 
  -7   2  15        0.52        4.83      1.99 o 
  -6   2  15       84.07       89.18      5.17 o 
  -5   2  15        5.20        7.33      1.81 o 
  -4   2  15        0.43        1.17      1.03 o 
  -3   2  15      299.50      251.93      7.34 o 
  -2   2  15       90.56       87.08      4.48 o 
  -1   2  15      270.68      255.04      7.26 o 
   0   2  15       16.14       13.71      1.55 o 
   1   2  15      230.78      227.71      7.00 o 
   2   2  15        9.68       11.86      1.58 o 
   3   2  15      106.93      109.65      4.90 o 
   4   2  15        6.58        7.00      2.37 o 
   5   2  15      112.43      116.15      5.87 o 
   6   2  15        0.51       -1.51      2.54 o 
  -8   3  15        3.70        2.39      2.51 o 
  -7   3  15       38.54       44.17      5.21 o 
  -6   3  15       58.63       55.84      4.22 o 
  -5   3  15        1.32        0.65      1.15 o 
  -4   3  15        1.96       -1.35      1.47 o 
  -3   3  15      131.44      122.66      5.01 o 
  -2   3  15        4.33        2.98      1.52 o 
  -1   3  15       11.16       15.95      1.99 o 
   0   3  15        3.23        4.05      1.72 o 
   1   3  15       15.34       19.09      2.26 o 
   2   3  15        3.34        4.11      1.58 o 
   3   3  15        0.49        0.19      1.11 o 
   4   3  15       33.30       36.61      3.28 o 
   5   3  15        9.04       17.74      3.03 o 
   6   3  15       25.40       35.41      4.50 o 
  -7   4  15       33.30       26.28      4.50 o 
  -6   4  15       18.03       21.82      3.97 o 
  -5   4  15        0.02        1.66      1.74 o 
  -4   4  15        5.45        7.58      2.38 o 
  -3   4  15       16.41       24.38      2.62 o 
  -2   4  15       21.13       24.39      2.44 o 
  -1   4  15       51.73       48.63      3.74 o 
   0   4  15       33.05       29.23      3.17 o 
   1   4  15        0.00        0.08      1.28 o 
   2   4  15        7.00        8.48      2.88 o 
   3   4  15       43.01       35.00      4.05 o 
   4   4  15       26.34       28.36      4.10 o 
   5   4  15        0.37       -1.71      2.15 o 
  -6   5  15        5.26        9.26      4.87 o 
  -5   5  15        3.44        1.24      1.86 o 
  -4   5  15        8.39        8.02      2.58 o 
  -3   5  15        1.62        0.19      1.43 o 
  -2   5  15        7.03       13.26      3.15 o 
  -1   5  15       33.61       31.36      3.95 o 
   0   5  15        0.09        1.31      1.62 o 
   1   5  15        0.32       -0.39      3.17 o 
   2   5  15        4.35        8.87      3.32 o 
   3   5  15        1.27        0.21      2.24 o 
  -3   6  15       55.66       57.72      5.83 o 
  -2   6  15        0.03       -0.03      1.82 o 
  -1   6  15       10.19       10.62      4.65 o 
   0   6  15       73.66       84.27      7.76 o 
  -9   0  16       52.01       55.96      7.34 o 
  -8   0  16      100.66       97.19      8.92 o 
  -7   0  16       61.64       62.71      6.73 o 
  -6   0  16       29.12       42.67      5.41 o 
  -5   0  16      904.80      977.43     42.83 o 
  -4   0  16        2.23       -1.62      2.13 o 
  -3   0  16      280.20      237.35     16.91 o 
  -2   0  16       16.77       17.58      3.13 o 
  -1   0  16       18.68       17.27      3.11 o 
   0   0  16       59.40       63.15      7.92 o 
   1   0  16        1.13        5.38      1.66 o 
   2   0  16      463.75      386.35     12.89 o 
   3   0  16        0.56        1.93      1.45 o 
   4   0  16        8.52       15.36      3.56 o 
   5   0  16       51.36       53.27     12.19 o 
   6   0  16        1.92        0.84      2.72 o 
  -9   1  16       55.16       71.09      8.95 o 
  -8   1  16       28.17       36.74      4.23 o 
  -7   1  16        8.65        9.65      3.09 o 
  -6   1  16       10.72       20.35      3.05 o 
  -5   1  16       49.18       49.39      4.17 o 
  -4   1  16       34.85       41.12      3.53 o 
  -3   1  16       13.09       18.39      2.42 o 
  -2   1  16       19.26       25.22      2.56 o 
  -1   1  16      355.74      338.34      8.94 o 
   0   1  16        3.15        5.46      0.99 o 
   1   1  16       21.24       25.94      2.24 o 
   2   1  16        0.37        2.21      1.86 o 
   3   1  16      125.12      136.88      5.76 o 
   4   1  16       77.48       89.06      4.59 o 
   5   1  16        0.05        1.76      1.81 o 
   6   1  16        0.02        0.05      1.78 o 
  -8   2  16        1.83        2.17      2.60 o 
  -7   2  16        0.52        0.51      1.94 o 
  -6   2  16      123.00      130.30      6.79 o 
  -5   2  16       38.41       30.57      3.66 o 
  -4   2  16      193.00      178.45      7.71 o 
  -3   2  16       28.74       19.58      1.93 o 
  -2   2  16      221.50      244.43      7.51 o 
  -1   2  16      372.82      377.11     10.46 o 
   0   2  16       36.00       30.33      3.97 o 
   1   2  16       49.82       36.74      2.50 o 
   2   2  16       44.98       55.06      3.68 o 
   3   2  16        8.36       10.75      1.99 o 
   4   2  16        0.02        0.54      1.48 o 
   5   2  16       37.57       37.67      3.74 o 
   6   2  16       49.62       46.16      6.34 o 
  -8   3  16       20.98       23.54      3.96 o 
  -7   3  16        1.50        2.79      2.31 o 
  -6   3  16       11.67       15.58      2.35 o 
  -5   3  16       10.30       10.20      2.30 o 
  -4   3  16      139.63      124.73      5.32 o 
  -3   3  16        9.65       14.10      1.95 o 
  -2   3  16      215.41      242.98     12.85 o 
  -1   3  16      132.37      134.82      5.49 o 
   0   3  16       17.11       15.61      1.85 o 
   1   3  16       22.09       25.82      3.24 o 
   2   3  16       54.80       53.32      3.90 o 
   3   3  16       46.74       48.05      3.65 o 
   4   3  16       31.89       28.39      3.27 o 
   5   3  16        1.48       -0.05      1.74 o 
  -7   4  16        0.44        1.38      2.25 o 
  -6   4  16        2.96        2.51      2.51 o 
  -5   4  16        4.46        3.68      2.33 o 
  -4   4  16       18.99       15.92      2.45 o 
  -3   4  16       38.23       42.74      3.32 o 
  -2   4  16        0.97        2.24      1.45 o 
  -1   4  16        5.74       12.86      2.18 o 
   0   4  16       52.97       37.65      3.57 o 
   1   4  16        0.11        1.81      1.74 o 
   2   4  16        7.74        9.39      2.42 o 
   3   4  16       54.71       59.60      7.33 o 
   4   4  16        4.38        3.72      2.98 o 
  -5   5  16       25.25       27.90      7.74 o 
  -4   5  16       18.07       25.96      3.51 o 
  -3   5  16       63.05       59.78      4.99 o 
  -2   5  16       49.90       43.67      3.49 o 
  -1   5  16      137.41      141.43      7.90 o 
   0   5  16        8.05        5.53      2.32 o 
   1   5  16       86.99       97.91      8.12 o 
   2   5  16        1.25       -0.42      2.17 o 
   3   5  16        0.04       -0.62      2.47 o 
  -8   1  17       58.70       60.01      5.45 o 
  -7   1  17       18.15       18.74      3.30 o 
  -6   1  17       42.13       53.17      4.53 o 
  -5   1  17       79.45       69.44      4.83 o 
  -4   1  17      186.85      174.91      7.94 o 
  -3   1  17       26.47       23.19      2.78 o 
  -2   1  17      223.13      207.83      7.93 o 
  -1   1  17       36.70       35.10      2.78 o 
   0   1  17      107.48      103.31      4.03 o 
   1   1  17        2.01        1.67      1.45 o 
   2   1  17      106.97      114.03      4.70 o 
   3   1  17       23.56       23.20      2.58 o 
   4   1  17        0.60        0.49      1.23 o 
   5   1  17       54.50       55.28      4.64 o 
   6   1  17        0.53        1.58      2.14 o 
  -8   2  17        0.82        1.77      2.13 o 
  -7   2  17       20.27       22.87      3.58 o 
  -6   2  17        0.09       -1.63      1.74 o 
  -5   2  17        6.73        7.15      2.08 o 
  -4   2  17       24.64       29.49      3.47 o 
  -3   2  17        2.64        1.72      1.57 o 
  -2   2  17       17.18       15.81      1.80 o 
  -1   2  17        3.58        0.35      1.49 o 
   0   2  17       54.28       45.02      2.94 o 
   1   2  17        0.82       -0.88      1.04 o 
   2   2  17       15.34       13.77      2.48 o 
   3   2  17        2.59        1.42      1.48 o 
   4   2  17       13.54       13.46      2.75 o 
   5   2  17       52.60       60.46      4.73 o 
  -7   3  17       10.15       11.79      3.86 o 
  -6   3  17       40.61       43.80      4.12 o 
  -5   3  17       79.99       76.89      7.99 o 
  -4   3  17        9.09        9.22      2.41 o 
  -3   3  17       10.03        9.86      1.81 o 
  -2   3  17       78.05       68.97      4.10 o 
  -1   3  17       62.08       56.26      3.28 o 
   0   3  17        4.18        7.97      1.62 o 
   1   3  17       58.13       46.22      3.81 o 
   2   3  17       20.06       20.36      2.85 o 
   3   3  17        4.86        6.32      1.98 o 
   4   3  17        0.22        1.60      1.90 o 
   5   3  17        3.15        3.20      2.72 o 
  -6   4  17       24.83       19.42      4.15 o 
  -5   4  17        0.07       -1.99      2.20 o 
  -4   4  17        0.50        0.37      1.51 o 
  -3   4  17       43.86       41.31      3.49 o 
  -2   4  17        2.69        6.19      1.93 o 
  -1   4  17       50.96       57.64      4.01 o 
   0   4  17       12.59       17.28      2.86 o 
   1   4  17       33.81       35.89      3.75 o 
   2   4  17        0.13        1.98      1.83 o 
   3   4  17       34.50       44.58      5.86 o 
  -4   5  17       89.29       91.39      7.87 o 
  -3   5  17        0.35       -1.32      1.79 o 
  -2   5  17        8.91        8.01      3.75 o 
  -1   5  17       16.76       22.47      3.47 o 
   0   5  17        2.12        4.92      2.92 o 
   1   5  17       22.62       32.52      5.06 o 
   2   5  17        5.55        3.23      2.86 o 
  -8   0  18      168.03      177.91     14.15 o 
  -7   0  18       60.28       54.88      6.89 o 
  -6   0  18        1.06       10.53      6.02 o 
  -5   0  18       46.55       60.29      6.63 o 
  -4   0  18       25.45       28.85      4.76 o 
  -3   0  18      243.38      228.92     12.80 o 
  -2   0  18        1.10        0.77      1.96 o 
  -1   0  18       86.06      106.99      7.85 o 
   0   0  18       72.49       79.61      9.64 o 
   1   0  18        0.06        0.73      1.18 o 
   2   0  18      782.82      718.08     24.44 o 
   3   0  18       32.60       23.02      3.44 o 
   4   0  18       14.23       16.96      4.37 o 
   5   0  18        0.00       -0.97      2.58 o 
  -8   1  18        0.42        1.04      2.37 o 
  -7   1  18        1.93        2.82      1.94 o 
  -6   1  18        0.03        0.61      1.66 o 
  -5   1  18      127.43      131.14      6.87 o 
  -4   1  18      191.77      191.83      8.53 o 
  -3   1  18       36.79       32.93      3.41 o 
  -2   1  18       19.84       23.98      3.00 o 
  -1   1  18       16.75       13.17      2.33 o 
   0   1  18       36.34       40.00      2.86 o 
   1   1  18       38.32       52.28      3.00 o 
   2   1  18        2.03        5.51      1.59 o 
   3   1  18        3.91        4.75      1.71 o 
   4   1  18        3.32        5.37      1.79 o 
   5   1  18        1.51        2.06      2.06 o 
  -7   2  18       35.69       44.56      4.45 o 
  -6   2  18       10.35       13.81      3.43 o 
  -5   2  18        1.08       -2.01      2.01 o 
  -4   2  18        1.22       -1.12      2.19 o 
  -3   2  18        3.76        6.32      1.98 o 
  -2   2  18        0.03        3.11      1.71 o 
  -1   2  18        7.28       16.65      2.62 o 
   0   2  18       25.22       20.09      2.12 o 
   1   2  18       45.91       41.00      3.45 o 
   2   2  18       72.77       79.87      6.40 o 
   3   2  18        3.04        6.50      2.20 o 
   4   2  18        0.10        0.27      1.35 o 
   5   2  18        0.01        0.85      2.65 o 
  -7   3  18        2.19        3.50      2.71 o 
  -6   3  18        0.00        2.82      2.14 o 
  -5   3  18        8.58       14.75      2.93 o 
  -4   3  18       76.19       76.52      5.25 o 
  -3   3  18       13.96       18.32      2.98 o 
  -2   3  18        2.94        2.82      1.53 o 
  -1   3  18       28.56       22.02      2.62 o 
   0   3  18       23.75       31.18      4.17 o 
   1   3  18       61.90       49.32      4.39 o 
   2   3  18       16.29       10.82      2.76 o 
   3   3  18       46.96       42.91      4.25 o 
   4   3  18        0.93        4.05      2.74 o 
  -5   4  18        1.02        2.61      2.57 o 
  -4   4  18        6.31        9.73      2.90 o 
  -3   4  18       27.38       25.33      3.71 o 
  -2   4  18        2.73       -1.40      1.69 o 
  -1   4  18       38.96       41.66      4.31 o 
   0   4  18       22.28       33.84      4.05 o 
   1   4  18        7.21        0.95      1.83 o 
   2   4  18        2.27        8.82      4.57 o 
   3   4  18        0.72        4.18      2.95 o 
  -3   5  18        0.86        1.00      5.08 o 
  -2   5  18      112.30      113.46      8.89 o 
  -1   5  18       13.85       13.55      3.15 o 
   0   5  18       29.04       34.47      5.43 o 
  -7   1  19       54.40       50.90      5.01 o 
  -6   1  19        0.64       -1.96      1.96 o 
  -5   1  19        2.78        1.84      1.90 o 
  -4   1  19        4.80        3.41      2.00 o 
  -3   1  19        4.22        7.90      2.28 o 
  -2   1  19      118.18      129.64      6.64 o 
  -1   1  19       30.51       36.62      3.31 o 
   0   1  19       69.65       57.59      4.25 o 
   1   1  19        1.28        2.74      1.39 o 
   2   1  19        7.40        8.75      2.32 o 
   3   1  19       42.82       39.59      3.49 o 
   4   1  19       33.32       30.23      3.63 o 
  -7   2  19        6.08        6.31      2.57 o 
  -6   2  19        0.16        1.98      2.21 o 
  -5   2  19       23.10       40.91      3.81 o 
  -4   2  19        2.65        1.27      1.63 o 
  -3   2  19        8.58       14.72      2.74 o 
  -2   2  19       43.16       44.27      3.66 o 
  -1   2  19        6.31        5.36      3.15 o 
   0   2  19       49.91       42.78      3.06 o 
   1   2  19        8.86       16.40      2.73 o 
   2   2  19        0.10       -1.02      1.66 o 
   3   2  19       39.42       37.36      5.63 o 
   4   2  19        4.56       13.93      3.03 o 
  -6   3  19       20.75       28.08      4.56 o 
  -5   3  19        2.24        1.91      2.17 o 
  -4   3  19        3.85        3.79      2.29 o 
  -3   3  19       35.33       32.17      3.51 o 
  -2   3  19       10.36       18.70      2.93 o 
  -1   3  19        0.30        3.73      1.77 o 
   0   3  19        2.19        1.61      1.94 o 
   1   3  19       34.35       38.45      4.14 o 
   2   3  19       59.22       72.56      6.44 o 
   3   3  19        0.01        7.19      4.01 o 
  -4   4  19       12.80       15.51      3.89 o 
  -3   4  19      194.00      182.01     10.31 o 
  -2   4  19       45.36       42.90      5.17 o 
  -1   4  19      150.61      156.12     10.47 o 
   0   4  19       41.62       44.68      4.43 o 
   1   4  19       12.42       13.95      3.16 o 
   2   4  19        7.78       17.85      4.68 o 
  -7   0  20        8.26        7.13      3.35 o 
  -6   0  20       11.76       14.15      5.56 o 
  -5   0  20        1.62        2.78      2.91 o 
  -4   0  20      217.78      208.42     14.62 o 
  -3   0  20        1.54        5.85      3.11 o 
  -2   0  20        1.10        0.69      2.31 o 
  -1   0  20      104.64      110.67      8.97 o 
   0   0  20        3.50        9.39      4.26 o 
   1   0  20       44.08       30.89      4.87 o 
   2   0  20       36.05       36.66      5.33 o 
   3   0  20        4.35        6.11      4.53 o 
   4   0  20      141.77      156.32     20.40 o 
  -7   1  20        1.00        6.05      3.30 o 
  -6   1  20       10.51       10.35      2.73 o 
  -5   1  20       19.01       19.81      3.34 o 
  -4   1  20        8.94       12.48      2.97 o 
  -3   1  20       29.07       33.27      3.72 o 
  -2   1  20       90.37       90.85      5.67 o 
  -1   1  20       30.77       29.17      3.40 o 
   0   1  20        2.93        3.61      1.90 o 
   1   1  20       35.78       27.10      3.51 o 
   2   1  20       40.56       33.34      4.33 o 
   3   1  20       15.52       18.96      2.87 o 
   4   1  20        2.42        3.65      3.81 o 
  -6   2  20        0.32        0.64      1.74 o 
  -5   2  20        0.20        1.96      1.98 o 
  -4   2  20       28.09       32.78      4.63 o 
  -3   2  20       16.47       21.82      4.40 o 
  -2   2  20        0.16        1.26      1.70 o 
  -1   2  20        0.00       -0.04      1.39 o 
   0   2  20        2.96        2.72      1.71 o 
   1   2  20        2.05        4.87      2.93 o 
   2   2  20        0.18        5.15      5.24 o 
   3   2  20       10.56        6.68      3.48 o 
  -5   3  20       23.66       15.88      3.58 o 
  -4   3  20       12.53       12.45      2.97 o 
  -3   3  20        0.01       -1.48      2.19 o 
  -2   3  20       12.76       18.37      2.96 o 
  -1   3  20       14.79       16.42      3.85 o 
   0   3  20        2.22        2.57      2.52 o 
   1   3  20       24.61       31.18      4.70 o 
   2   3  20       11.93       20.00      3.31 o 
  -3   4  20        5.82        5.97      3.19 o 
  -2   4  20       13.87       22.18      4.62 o 
  -1   4  20        0.17        2.10      2.63 o 
   0   4  20        4.65        9.61      3.41 o 
  -6   1  21        0.62        2.63      2.24 o 
  -5   1  21       78.67       62.08      4.94 o 
  -4   1  21        5.31        5.77      2.29 o 
  -3   1  21       64.15       68.23      5.22 o 
  -2   1  21        0.19       -2.00      2.00 o 
  -1   1  21        0.77        0.21      1.50 o 
   0   1  21      120.96      111.14      6.53 o 
   1   1  21        2.33        2.43      3.43 o 
   2   1  21       14.20       17.53      3.82 o 
   3   1  21        8.52       16.42      5.29 o 
  -5   2  21       14.74       13.71      3.19 o 
  -4   2  21        4.23        6.88      3.30 o 
  -3   2  21        5.16        3.88      2.22 o 
  -2   2  21        0.95        4.06      2.23 o 
  -1   2  21        7.23        9.76      2.63 o 
   0   2  21        8.76       13.30      5.12 o 
   1   2  21       37.47       39.11      5.21 o 
   2   2  21        0.23       -1.60      2.46 o 
  -4   3  21       16.47       18.27      3.37 o 
  -3   3  21       40.93       39.07      4.44 o 
  -2   3  21       62.78       55.23      4.86 o 
  -1   3  21        0.08        0.03      2.08 o 
   0   3  21       12.01       21.89      4.30 o 
   1   3  21        2.28        1.00      2.19 o 
  -5   0  22        0.85       -3.43      3.43 o 
  -4   0  22        0.22        3.12      3.30 o 
  -3   0  22       13.86       12.96      4.33 o 
  -2   0  22      118.35      110.53      9.62 o 
  -1   0  22       34.96       29.65      5.37 o 
   0   0  22       28.49       25.67      5.16 o 
   1   0  22        2.18        0.45      2.29 o 
   2   0  22      149.58      129.12     18.74 o 
  -5   1  22        0.86        0.05      1.62 o 
  -4   1  22        0.52        1.04      1.84 o 
  -3   1  22        8.10        9.67      2.70 o 
  -2   1  22       11.46       21.59      3.34 o 
  -1   1  22        3.30        2.41      1.99 o 
   0   1  22       73.71       74.85      5.81 o 
   1   1  22        4.96       14.80      7.89 o 
   2   1  22       10.01        4.77      4.16 o 
  -4   2  22        5.43        3.25      2.35 o 
  -3   2  22        0.12       -0.85      1.88 o 
  -2   2  22        5.52        3.32      2.15 o 
  -1   2  22       13.49       17.97      4.19 o 
   0   2  22        0.14        5.06      3.20 o 
   1   2  22        4.04        5.70      3.06 o 
  -4   1  23       23.78       24.74      4.08 o 
  -3   1  23        8.08       12.72      3.53 o 
  -2   1  23        3.22        2.61      2.22 o 
  -1   1  23        0.53        6.09      4.54 o 
   0   1  23        4.34        7.34      3.33 o 
                                                 
